# Supplementary material for: Dynamic blebbing and absence of organelle transfer during mouse oocyte formation
Source: EMBO J. 2026 Apr 21;45(11):3880–925. doi: 10.1038/s44318-026-00780-6 (PMC13226715; doi:10.1038/s44318-026-00780-6)
Supplement: Supplementary file 14 — Movie EV12 [file 44318_2026_780_MOESM14_ESM.zip]

Archive with 3 entries (2 files):
- Movie EV12/
- Movie EV12/Legend Movie EV12.docx
- Movie EV12/Movie EV12.avi
