# Supplementary material for: Dynamic blebbing and absence of organelle transfer during mouse oocyte formation
Source: EMBO J. 2026 Apr 21;45(11):3880–925. doi: 10.1038/s44318-026-00780-6 (PMC13226715; doi:10.1038/s44318-026-00780-6)
Supplement: Supplementary file 15 — Source data Fig. 1 [file 44318_2026_780_MOESM15_ESM.zip › Figure_1/1G/SourceData_Fig1G.xlsx]

## Sheet: RT-qPCR
RT-qPCR measurement
			Rplp0		Nobox				Figla				Zp3				Spo11				Hormad1				Rplp0		Sohlh1				Rec8				Smc1b				Dnmt3a				Dnmt3b
Developental stage	Biological replicate	Technical replicate	Ct	Mean Technical Ct	Ct	Mean Technical Ct	∆ Ct	∆Δ Ct	Ct	Mean Technical Ct	∆ Ct	∆Δ Ct	Ct	Mean Technical Ct	∆ Ct	∆Δ Ct	Ct	Mean Technical Ct	∆ Ct	∆Δ Ct	Ct	Mean Technical Ct	∆ Ct	∆Δ Ct	Ct	Mean Technical Ct	Ct	Mean Technical Ct	∆ Ct	∆Δ Ct	Ct	Mean Technical Ct	∆ Ct	∆Δ Ct	Ct	Mean Technical Ct	∆ Ct	∆Δ Ct	Ct	Mean Technical Ct	∆ Ct	∆Δ Ct	Ct	Mean Technical Ct	∆ Ct	∆Δ Ct
E14.5	1	1	25.9465		32.1991				23.8494				31.9552				24.325				21.4263				24.9784		30.5241				21.5154				20.3744				23.9953				28.249
		2	25.4372	25.6919	31.6916	31.9454	6.25348	-0.490755	24.1323	23.9908	-1.70106	-0.660407	32.751	32.3531	6.66125	0.339678	24.1935	24.2592	-1.43266	-0.371394	21.4266	21.4265	-4.26539	-0.588736	25.282	25.1302	30.7319	30.628	5.4978	0.158624	21.5403	21.5279	-3.60232	0.366417	20.3876	20.381	-4.74918	-0.228572	24.0946	24.0449	-1.08523	0.248518	28.3512	28.3001	3.16993	0.157263
	2	1	25.5971		32.3829				25.2437				31.8569				24.8884				22.4038				26.0104		30.5348				21.5759				21.3617				24.1233				28.4772
		2	25.4863	25.5417	32.4825	32.4327	6.89099	0.146756	25.1395	25.1916	-0.350143	0.690509	31.5606	31.7087	6.16701	-0.154562	24.8347	24.8616	-0.680172	0.381097	22.4407	22.4222	-3.11951	0.557143	25.4148	25.7126	31.2531	30.8939	5.1813	-0.157881	21.4352	21.5055	-4.20708	-0.238342	21.3915	21.3766	-4.33601	0.1846	24.2606	24.192	-1.52065	-0.186894	28.6578	28.5675	2.85486	-0.1578
	3	1	25.4264		32.707				24.0827				31.2869				24.1058				21.6481				24.5064		30.5841				20.8516				20.4676				23.5818				27.9533
		2	24.9675	25.1969	31.8633	32.2852	7.08824	0.343999	24.1696	24.1262	-1.07076	-0.0301021	31.3799	31.3334	6.13645	-0.185116	24.1461	24.1259	-1.07097	-0.00970268	21.4556	21.5519	-3.64506	0.031593	25.4446	24.9755	30.0438	30.314	5.33844	-0.000742912	20.9059	20.8787	-4.09681	-0.128075	20.5302	20.4989	-4.47664	0.0439714	23.5785	23.5802	-1.39538	-0.0616236	28.0242	27.9887	3.0132	0.000536601
E17.5	1	1	27.0461		26.5837				23.085				33.3741				24.1551				22.6054				27.3269		25.0662				30.0987				21.6598				24.3918				28.8908
		2	26.8902	26.9682	26.5732	26.5784	-0.389723	-7.13396	23.0934	23.0892	-3.87897	-2.83832	36.0098	34.6919	7.72377	1.4022	24.3094	24.2322	-2.73594	-1.67467	22.7627	22.6841	-4.28408	-0.607431	27.2957	27.3113	24.9812	25.0237	-2.28765	-7.62683	29.5207	29.8097	2.49837	6.4671	21.6778	21.6688	-5.64254	-1.12193	24.5394	24.4656	-2.84574	-1.51199	28.9753	28.933	1.62173	-1.39093
	2	1	27.0186		25.9776				22.5896				36.3864				24.0345				22.4529				26.9849		24.2605				29.1591				21.5843				24.1017				28.5572
		2	27.0686	27.0436	26.0123	25.9949	-1.04871	-7.79294	22.766	22.6778	-4.36583	-3.32518	33.5826	34.9845	7.94085	1.61928	23.9764	24.0055	-3.03819	-1.97692	22.5267	22.4898	-4.55385	-0.877193	26.2694	26.6272	24.2036	24.232	-2.39512	-7.7343	29.1133	29.1362	2.50904	6.47777	21.546	21.5651	-5.06204	-0.541428	24.2057	24.1537	-2.47346	-1.13971	28.721	28.6391	2.01192	-1.00075
	3	1	27.8072		25.8614				22.7081				35.0925				24.9902				23.5235				27.7613		24.1334				29.6396				22.1392				24.4581				28.9333
		2	27.6325	27.7198	25.8212	25.8413	-1.87853	-8.62277	22.8527	22.7804	-4.93943	-3.89878	36.1672	35.6298	7.91002	1.58845	24.8573	24.9238	-2.79606	-1.73479	23.4888	23.5061	-4.21369	-0.53704	27.5815	27.6714	24.3349	24.2342	-3.43727	-8.77645	29.5608	29.6002	1.92876	5.8975	22.2173	22.1782	-5.49318	-0.972573	24.5668	24.5124	-3.15898	-1.82523	29.0367	28.985	1.31359	-1.69908
PD1	1	1	27.5619		23.0662				21.0645				22.3551				27.8383				24.6014				26.7918		22.3504				29.4501				22.3503				24.1259				26.2627
		2	27.3677	27.4648	23.1974	23.1318	-4.33302	-11.0773	21.1018	21.0831	-6.38167	-5.34102	22.4536	22.4044	-5.06045	-11.382	27.8429	27.8406	0.375806	1.43707	24.7417	24.6716	-2.79326	0.88339	26.609	26.7004	22.3886	22.3695	-4.33088	-9.67006	29.7891	29.6196	2.91919	6.88793	22.1536	22.252	-4.44842	0.0721906	24.3219	24.2239	-2.47649	-1.14274	26.395	26.3289	-0.371522	-3.38419
	2	1	27.9808		23.7517				21.6108				23.8985				28.0116				25.2812				27.9736		23.072				29.9429				22.9584				25.0007				27.1809
		2	27.1898	27.5853	23.7062	23.729	-3.85635	-10.6006	21.5622	21.5865	-5.9988	-4.95815	24.2092	24.0538	-3.5315	-9.85307	30.3398	29.1757	1.59039	2.65166	25.2766	25.2789	-2.30639	1.37026	27.8557	27.9147	23.1073	23.0897	-4.82499	-10.1642	29.9779	29.9604	2.04577	6.0145	22.9202	22.9393	-4.97537	-0.45476	27.2573	26.129	-1.78568	-0.451924	27.1403	27.1606	-0.754038	-3.7667
	3	1	26.4186		21.827				20.1835				21.3348				27.1203				23.8542				26.7555		21.4123				28.6331				21.2986				23.2186				25.8794
		2	26.1783	26.2984	21.9406	21.8838	-4.41465	-11.1589	20.1449	20.1642	-6.13422	-5.09357	21.4844	21.4096	-4.8888	-11.2104	27.1529	27.1366	0.838182	1.89945	23.8949	23.8746	-2.42384	1.25281	25.946	26.3508	21.3535	21.3829	-4.96787	-10.3071	28.8611	28.7471	2.39638	6.36511	21.4144	21.3565	-4.99423	-0.473615	23.5141	23.3664	-2.9844	-1.65065	25.635	25.7572	-0.593532	-3.60619
E12.5+2d	1	1	26.6516		34.3923				25.8931				33.6531				24.9304				22.9769				25.569		29.2004				21.4054				21.5173				24.3402				28.528
		2	26.2831	26.4674	34.0681	34.2302	7.76282	1.01858	25.9325	25.9128	-0.554585	0.486068	33.9801	33.8166	7.34925	1.02768	24.8156	24.873	-1.59436	-0.533093	22.9522	22.9645	-3.50284	0.173813	26.2448	25.9069	29.1539	29.1772	3.2703	-2.06887	21.391	21.3982	-4.5087	-0.539962	21.7569	21.6371	-4.26976	0.250849	24.5185	24.4294	-1.47751	-0.143755	28.6899	28.609	2.70207	-0.310598
	2	1	27.155		37.1399				27.5377				33.3769				27.4387				24.5971				27.0298		32.0476				23.5449				23.5598				25.8642				29.7136
		2	27.3603	27.2576	36.2434	36.6917	9.43404	2.6898	27.8441	27.6909	0.433252	1.47391	35.1539	34.2654	7.00779	0.686226	27.5358	27.4872	0.22961	1.29088	24.6738	24.6354	-2.6222	1.05446	26.8808	26.9553	31.3977	31.7227	4.76739	-0.57179	23.5771	23.561	-3.39424	0.574498	23.5661	23.5629	-3.39236	1.12826	25.8779	25.871	-1.08424	0.249512	29.7683	29.741	2.78568	-0.22698
	3	1	27.457		34.8152				27.2243				34.7795				26.8983				24.2531				27.2235		30.91				22.857				23.0276				25.6716				29.7083
		2	27.1666	27.3118	34.8152	34.8152	7.50343	0.759192	27.2966	27.2605	-0.051322	0.989331	33.9665	34.373	7.06118	0.739613	26.995	26.9467	-0.365117	0.696152	24.1552	24.2041	-3.10767	0.568979	26.8455	27.0345	30.9879	30.949	3.91451	-1.42467	22.918	22.8875	-4.14698	-0.178239	23.1168	23.0722	-3.96225	0.558358	25.8564	25.764	-1.27046	0.0632925	29.701	29.7047	2.67021	-0.342457
E12.5+5d	1	1	27.5734		27.7161				23.864				35.9573				24.4318				23.1702				26.978		25.5453				28.6814				22.3586				24.9267				29.4547
		2	27.467	27.5202	27.4958	27.6059	0.0857201	-6.65852	23.9778	23.9209	-3.59933	-2.55867	35.3145	35.6359	8.11573	1.79416	24.233	24.3324	-3.18778	-2.12651	23.333	23.2516	-4.26862	-0.591972	27.3601	27.169	25.7513	25.6483	-1.52073	-6.8599	28.8545	28.768	1.59891	5.56765	22.1874	22.273	-4.89603	-0.375422	25.1463	25.0365	-2.13255	-0.798798	29.6824	29.5686	2.39952	-0.613143
	2	1	27.504		26.2726				22.8555				33.7598				24.278				23.021				27.3804		24.8024				29.5115				22.0775				24.7389				29.2192
		2	26.9822	27.2431	26.5995	26.4361	-0.807037	-7.55128	23.1387	22.9971	-4.24603	-3.20538	32.6768	33.2183	5.97514	-0.346425	24.2478	24.2629	-2.9802	-1.91893	23.095	23.058	-4.18509	-0.508441	26.9852	27.1828	24.6405	24.7214	-2.46134	-7.80052	28.9721	29.2418	2.05899	6.02773	21.9434	22.0104	-5.17235	-0.651743	24.5091	24.624	-2.5588	-1.22505	29.3836	29.3014	2.11859	-0.894072
	3	1	27.7353		26.8503				23.3684				32.1403				24.8683				23.7983				27.8748		25.2672				30.0445				22.5417				25.0844				29.7815
		2	27.977	27.8561	26.8858	26.868	-0.988108	-7.73235	23.4861	23.4273	-4.42885	-3.3882	32.6072	32.3737	4.5176	-1.80397	24.8295	24.8489	-3.0072	-1.94593	23.6201	23.7092	-4.14689	-0.47024	27.7737	27.8243	25.1866	25.2269	-2.59733	-7.93651	29.6735	29.859	2.03474	6.00348	22.6174	22.5795	-5.24471	-0.724095	25.3224	25.2034	-2.62087	-1.28711	29.7383	29.7599	1.93562	-1.07704
E12.5+8d	1	1	27.0303		22.2374				20.8055				21.1187				27.977				24.3796				26.7516		22.7982				30.0622				21.9283				23.5				27.1085
		2	27.0289	27.0296	22.1767	22.207	-4.82252	-11.5668	20.9116	20.8586	-6.171	-5.13035	21.1936	21.1561	-5.87342	-12.195	28.2948	28.1359	1.10629	2.16756	24.5429	24.4612	-2.56833	1.10832	26.9861	26.8688	22.6823	22.7403	-4.12855	-9.46773	30.2798	30.171	3.30216	7.27089	21.8984	21.9133	-4.95551	-0.434899	23.4983	23.4992	-3.36966	-2.03591	27.0462	27.0774	0.208532	-2.80413
	2	1	27.865		23.123				21.9948				22.044				28.8119				25.583				27.7375		23.34				31.2613				22.999				24.4447				27.8021
		2	27.4974	27.6812	22.9745	23.0487	-4.63248	-11.3767	21.9284	21.9616	-5.71959	-4.67894	22.0632	22.0536	-5.62761	-11.9492	28.9318	28.8718	1.19063	2.25189	25.4894	25.5362	-2.145	1.53165	27.7611	27.7493	23.4223	23.3811	-4.36816	-9.70734	30.6511	30.9562	3.20689	7.17563	22.9435	22.9713	-4.77804	-0.257426	24.5313	24.488	-3.26133	-1.92758	27.8059	27.804	0.0547028	-2.95796
	3	1	26.5658		21.919				20.7049				20.537				27.7594				24.4002				26.8034		22.3135				29.3485				22.0936				23.0748				27.2388
		2	26.3751	26.4705	21.9916	21.9553	-4.51515	-11.2594	20.9784	20.8416	-5.62882	-4.58817	20.8711	20.704	-5.76646	-12.088	27.915	27.8372	1.36672	2.42799	24.5043	24.4522	-2.01824	1.65842	26.7873	26.7954	22.3253	22.3194	-4.47599	-9.81517	29.4369	29.3927	2.59729	6.56603	22.1672	22.1304	-4.66497	-0.144356	23.0586	23.0667	-3.72866	-2.39491	26.9842	27.1115	0.316136	-2.69653
