# Supplementary material for: Dynamic blebbing and absence of organelle transfer during mouse oocyte formation
Source: EMBO J. 2026 Apr 21;45(11):3880–925. doi: 10.1038/s44318-026-00780-6 (PMC13226715; doi:10.1038/s44318-026-00780-6)
Supplement: Supplementary file 16 — Source data Fig. 2 [file 44318_2026_780_MOESM16_ESM.zip]

Archive with 7 entries (3 files):
- Figure_2/
- Figure_2/2C/
- Figure_2/2C/SourceData_Fig2C.xlsx
- Figure_2/2E/
- Figure_2/2E/SourceData_Fig2E.xlsx
- Figure_2/2F-H/
- Figure_2/2F-H/SourceData_Fig2F-H.xlsx
