# Supplementary material for: Dynamic blebbing and absence of organelle transfer during mouse oocyte formation
Source: EMBO J. 2026 Apr 21;45(11):3880–925. doi: 10.1038/s44318-026-00780-6 (PMC13226715; doi:10.1038/s44318-026-00780-6)
Supplement: Supplementary file 16 — Source data Fig. 2 [file 44318_2026_780_MOESM16_ESM.zip › Figure_2/2C/SourceData_Fig2C.xlsx]

## Sheet: Cell Volume
Cell Volume (μm^3)
	E12.5 + 1d		E12.5 + 2d		E12.5 + 3d		E12.5 + 4d		E12.5 + 5d		E12.5 + 6d		E12.5 + 7d		E12.5 + 8d
No.	Germ	Soma	Germ	Soma	Germ	Soma	Germ	Soma	Germ	Soma	Germ	Soma	Germ	Soma	Germ	Soma
1	294.32	240.19	810.22	405.95	1234.78	336.6	1241.54	196.21	964.14	390.73	1011.5	328.15	1234.78	306.16	3112.31	505.75
2	964.14	243.57	903.25	243.57	1035.18	389.04	1114.68	157.04	930.31	294.32	859.27	301.08	1089.31	257.1	2621.79	270.64
3	610.62	419.49	500.68	192.83	805.14	477	1079.16	378.89	864.34	333.22	908.32	296.01	1238.16	197.9	1432.68	321.38
4	487.14	151.42	544.65	458.39	1387.01	211.43	664.75	260.49	852.5	395.81	1160.35	319.69	1613.67	353.52	1234.78	306.16
5	619.08	258.8	707.04	400.88	888.02	397.5	1016.58	578.48	532.81	194.52	1003.04	309.54	1547.7	296.01	4939.11	329.84
6	663.06	285.86	383.96	290.93	659.68	392.42	881.26	358.59	881.26	301.08	1141.75	262.18	1945.2	231.73	4380.92	246.96
7	649.53	105.78	791.61	226.66	879.57	316.31	940.46	372.12	977.67	172.53	1348.11	431.33	2148.17	390.73	3349.12	163.06
8	661.37	321.38	1124.83	358.59	559.88	358.59	1221.24	390.73	862.65	191.14	1322.73	214.82	1945.2	311.23	3585.93	368.74
9	642.76	275.71	707.04	497.29	629.23	488.84	1025.03	346.75	813.6	497.29	1348.11	345.06	2080.51	284.17	925.24	360.28
10	463.46	647.83	586.94	524.36	975.98	262.18	1255.07	747.63	620.77	422.87	1124.83	339.99	2012.86	302.77	1979.03	531.12
11	597.09	407.65	564.95	282.48	769.62	691.81	1031.8	461.77	656.29	412.72	965.83	297.7	1995.94	275.71	3112.31	284.17
12	708.73	351.83	502.37	275.71	713.8	385.66	1271.99	475.3	1226.32	458.39	764.55	387.35	1995.94	586.94	2790.93	122.99
13	451.62	411.03	742.56	392.42	893.1	367.05	1026.73	590.32	1053.79	314.61	888.02	250.34	1385.32	451.62	2638.7	350.14
14	725.64	421.18	399.19	153.77	1096.08	397.5	1129.91	612.31	975.98	255.41	911.71	348.44	1598.44	191.14	3366.04	1292.29
15	693.5	319.69	487.14	485.45	1136.67	421.18	1148.51	306.16	735.79	427.94	1180.65	296.01	1725.3	360.28	3095.4	323.07
16	644.45	411.03	319.69	260.49	1332.88	451.62	1170.5	463.46	882.95	451.62	813.6	319.69	1381.94	245.26	2452.64	284.17
17	583.56	382.27	493.91	451.62	866.04	493.91	1102.84	439.78	698.58	725.64	803.45	309.54	1365.02	292.63	2131.26	570.03
18	471.92	527.74	258.8	539.58	1155.28	304.47		323.07	740.87	615.7		192.83	1618.74	296.01		470.23
19	367.05	823.75	397.5	463.46		263.87		346.75		466.85		294.32		334.91		221.58
20		412.72	461.77	341.68		255.41		368.74		488.84		196.21		546.35		226.66
21		551.42	417.79	427.94		356.9		231.73		309.54				588.63		334.91
22		471.92		529.43		438.09		453.32						326.45		208.05
23		355.21		241.88		433.02		184.37						260.49		235.12
24		520.97		495.6		368.74								324.76		433.02
25		213.13		153.15		446.55								358.59		253.72
26		279.09		302.77		433.02								590.32		436.4
27		253.72		500.68										142.68		268.94
28		213.13		319.69										250.34		70.89
29		250.34		383.96										311.23		353.52
30		323.07		383.96										240.19		280.78
31		148.22		162.92										172.53		252.03
32		243.57		355.21												120.11
33		394.11		318												341.68
34		155.06		267.25
