# Supplementary material for: Dynamic blebbing and absence of organelle transfer during mouse oocyte formation
Source: EMBO J. 2026 Apr 21;45(11):3880–925. doi: 10.1038/s44318-026-00780-6 (PMC13226715; doi:10.1038/s44318-026-00780-6)
Supplement: Supplementary file 16 — Source data Fig. 2 [file 44318_2026_780_MOESM16_ESM.zip › Figure_2/2E/SourceData_Fig2E.xlsx]

## Sheet: Distance
Distance between nucleus and cell center (μm)
	E12.5 + 1d		E12.5 + 2d		E12.5 + 3d		E12.5 + 4d		E12.5 + 5d		E12.5 + 6d		E12.5 + 7d		E12.5 + 8d
No.	Germ	Soma	Germ	Soma	Germ	Soma	Germ	Soma	Germ	Soma	Germ	Soma	Germ	Soma	Germ	Soma
1	0.223607	0.1	0.640312	0.244949	1.10454	0.173205	1.56013	0.322025	0.859652	0.142692	1.28624	0.173205	1.38651	0.141421	2.70007	0.65
2	1.12165	0.173205	2.72213	0.173205	1.47648	0.208806	1.06532	0.113137	0.838782	0.02	0.655439	0.269072	1.29958	0.1	2.37118	0.231517
3	0.141421	0.223607	1.65529	0.141421	0.781025	0.148661	0.337639	0.254558	0.516799	0.027	0.934933	0.282843	1.48661	0.141421	2.07644	0.146969
4	0.848528	0.111803	0.754983	0.141421	1.61555	0.1	1.00688	0.310483	0.364862	0.167096	1.48219	0.26	2.7313	0.223607	1.75571	0.56356
5	0.469042	0	1.88149	0.223607	0.374166	0.1	0.658787	0.118743	0.290716	0.171234	0.83666	0.10198	2.22261	0.295973	1.35735	0.234307
6	0.8544	0.141421	0.748331	0.141421	0.1	0.2	0.142829	0.196977	0.4936	0.004	0.989949	0.153623	2.68805	0.360555	3.14006	0.529528
7	0.489898	0.141421	1.77201	0.1	0.509902	0.223607	0.731915	0.375766	1.26425	0.388644	1.06771	0.317648	1.60312	0.578705	5.17792	0.316228
8	0.331662	0.172047	0.640312	0.141421	1.36382	0.1	1.56413	0.279285	1.03466	0.026	1.93827	0.1	2.01246	0.32187	2.33238	0.162481
9	0.812404	0.374166	0.860233	0.282843	0.547723	0.374166	1.62656	0.036056	1.58879	0.22891	2.0025	0.223607	1.6763	0.632772	2.48797	0.148661
10	1.15758	0.173205	0.223607	0.1	0.509902	0.1	1.06536	0.311929	1.24747	0.183546	0.830662	0.244949	1.90788	0	0.685274	0.214709
11	1.2083	0.141421	0.331662	0.141421	1.10905	0.223607	1.46404	0.310805	0.72554	0.073	3.47994	0.331662	2.51794	0.244949	2.26327	0.12
12	0.591608	0.282843	0.223607	0.244949	1.37477	0.223607	1.24696	0.320156	0.791927	0.284225	0.768115	0.1	1.78326	0.489898	0.96933	0.179165
13	0.360555	0.374166	0.806226	0.1	0.640312	0.1	0.889101	0.090554	0.524999	0.217313	0.994987	0.3	1.51658	0.28	2.73095	0.173205
14	0.316228	0.316228	0.72111	0.374166	1.34536	0.223607	0.516527	0.106301	0.82602	0.052	0.583095	0.1	1.28452	0.465725	3.0625	0.894427
15	0.403113	0.173205	1.13578	0.331662	1.4	0.141421	0.375366	0.121655	0.678044	0.298371	0.768115	0.1	1.36015	0.283549	2.71249	0.173205
16	0.618466	0.104403	0.67082	0.67082	2.05183	0	1.15382	0.294109	0.593853	0.110073	1.44568	0.32311	1.51658	0.223607	1.68215	0.2
17	0.2	0.3	0.3	0.3	0.9	0.1	1.32658	0.13784	0.650058	0.150894	1.15758	0.231517	2.0347	0.412311	1.30147	1.10454
18	0.1	0.1	0.728011	0.141421	1.14891	0.1	1.52151	0.211896	1.80347	0.151644	0.5	0.173205	1.7423	0.223607	1.3713	0.519615
19	0.538516	0.223607	0.663325	0.282843		0.173205		0.084853		0.264		0.249199		0.244949		0.628967
20		0.3	0.734847	0.223607		0.141421		0.204206		0.141421		0.100499		0.157797		0.156205
21		0.3	0.538516	0.17		0.1		0.111803		0.299334				0.162481		0.18868
22		0.173205		0.38		0.141421		0.317648						0.244949		0.514198
23		0.146969		0.223607		0.340735		0.143178						0.1		0.22383
24		0.03		0.18868		0.429418								0.141774		0.25
25		0.231517		0.141421		0.2								0.1		0.51225
26		0.07		0.1		0.104403								0.234307		0.198997
27		0		0.173205										0.141421		0.403113
28		0.214709		0.1										0.34641		0.06
29		0.320156		0.244949										0.331662		0.141421
30		0.10198		0.223607										0.223607		0.107703
31		0.141774		0.293939										0.141421		0.559017
32		0.331662		0.206155												0.198997
33		0.316228		0												0.445982
34		0.2		0.1												0.111803
35		0.1		0.141421
36				0.1
