# Supplementary material for: Dynamic blebbing and absence of organelle transfer during mouse oocyte formation
Source: EMBO J. 2026 Apr 21;45(11):3880–925. doi: 10.1038/s44318-026-00780-6 (PMC13226715; doi:10.1038/s44318-026-00780-6)
Supplement: Supplementary file 16 — Source data Fig. 2 [file 44318_2026_780_MOESM16_ESM.zip › Figure_2/2F-H/SourceData_Fig2F-H.xlsx]

## Sheet: Cell Surface Measurements
Summary of Cell Surface Measurements
E12.5 + 1d										E12.5 + 2d										E12.5 + 3d										E12.5 + 4d										E12.5 + 5d
Germ cell					Somatic cell					Germ cell					Somatic cell					Germ cell					Somatic cell					Germ cell					Somatic cell					Germ cell					Somatic cell
Gonad No.	Cell Area (μm^2)	Cell Circularity	Absolute Stella-ECFP Intensity	Relative Stella-ECFP Intensity	Gonad No.	Cell Area (μm^2)	Cell Circularity	Absolute Stella-ECFP Intensity	Relative Stella-ECFP Intensity	Gonad No.	Cell Area (μm^2)	Cell Circularity	Absolute Stella-ECFP Intensity	Relative Stella-ECFP Intensity	Gonad No.	Cell Area (μm^2)	Cell Circularity	Absolute Stella-ECFP Intensity	Relative Stella-ECFP Intensity	Gonad No.	Cell Area (μm^2)	Cell Circularity	Absolute Stella-ECFP Intensity	Relative Stella-ECFP Intensity	Gonad No.	Cell Area (μm^2)	Cell Circularity	Absolute Stella-ECFP Intensity	Relative Stella-ECFP Intensity	Gonad No.	Cell Area (μm^2)	Cell Circularity	Absolute Stella-ECFP Intensity	Relative Stella-ECFP Intensity	Gonad No.	Cell Area (μm^2)	Cell Circularity	Absolute Stella-ECFP Intensity	Relative Stella-ECFP Intensity	Gonad No.	Cell Area (μm^2)	Cell Circularity	Absolute Stella-ECFP Intensity	Relative Stella-ECFP Intensity	Gonad No.	Cell Area (μm^2)	Cell Circularity	Absolute Stella-ECFP Intensity	Relative Stella-ECFP Intensity
1	162.857	0.924	3086.89	13.9043	1	76.728	0.584	192.238	0.865897	1	83.544	0.944	1591.06	7.32322	1	91.702	0.686	174.026	0.800995	1	92.889	0.825	3107.52	13.3811	1	106.58	0.736	257.261	1.10778	1	131.894	0.944	1605.81	6.54462	1	100.337	0.674	277.537	1.13113	1	95.589	0.933	1491.41	6.2215	1	105.067	0.739	234.048	0.976344
	159.18	0.822	2568.86	11.5709		71.366	0.355	248.269	1.11828		90.955	0.908	1655.63	7.62044		52.926	0.692	209.181	0.962804		102.769	0.903	2723.28	11.7266		103.957	0.75	275.687	1.18712		128.313	0.951	1061.78	4.32737		92.659	0.46	195.82	0.798082		125.518	0.899	951.616	3.96972		98.748	0.559	173.771	0.724896
	150.832	0.81	2841.85	12.8005		115.809	0.804	271.743	1.22401		53.501	0.902	1590.79	7.322		85.593	0.681	165.464	0.761587	2	97.082	0.807	2112.21	9.09529		108.112	0.819	390.673	1.68226		139.86	0.947	994.976	4.05511		169.329	0.815	209.631	0.85437		120.482	0.92	967.319	4.03523		71.002	0.496	171.169	0.714041
	105.795	0.849	2824.77	12.7236		61.275	0.57	337.133	1.51855		167.223	0.892	3738.16	17.2058		103.439	0.7	171.34	0.788632		126.532	0.878	1968.46	8.4763		92.678	0.617	262.804	1.13165		155.849	0.959	1528.07	6.22778		87.623	0.532	334.812	1.36456		111.271	0.937	1526.06	6.36606		82.721	0.703	232.5	0.969887
	76.517	0.861	3005.8	13.539		46.703	0.789	341.874	1.5399		171.033	0.964	3477.41	16.0056		112.171	0.753	182.133	0.83831		135.992	0.924	1178.17	5.07327	2	132.813	0.779	164.354	0.707716		156.48	0.977	1036.34	4.22368	2	117.743	0.64	201.829	0.822572	2	186.141	0.897	1151.58	4.80387	2	198.415	0.831	488.592	2.03819
	151.1	0.89	3224.38	14.5236		143.632	0.717	186.919	0.841938		124.35	0.904	2096.32	9.64879		82.606	0.657	176.024	0.810192		99.82	0.874	2453.54	10.5651		80.404	0.454	236.789	1.01962		99.342	0.899	966.017	3.93709		79.561	0.72	251.668	1.0257		139.898	0.944	987.44	4.11916		92.008	0.577	247.008	1.03041
	138.213	0.916	2962.95	13.346		101.467	0.654	169.239	0.762302		134.153	0.867	2251.11	10.3613	2	98.442	0.761	190.31	0.875946		169.08	0.973	2002.23	8.62168		65.87	0.617	198.929	0.856598	2	145.891	0.943	1577.57	6.42953		71.979	0.692	408.264	1.66392		126.973	0.909	1049.69	4.37885		95.895	0.576	275.347	1.14863
	96.91	0.903	3622.75	16.3179		43.563	0.734	157.935	0.711386	2	114.833	0.97	1820.94	8.38128		163.604	0.838	334.224	1.53834		146.37	0.934	1600.49	6.89181		173.867	0.806	195.141	0.840287		161.038	0.958	1043.99	4.25487		83.927	0.543	186.156	0.758695		143.211	0.903	1312.38	5.47466		69.26	0.54	227.263	0.94804
	92.046	0.895	3569.5	16.0781		69.949	0.755	181.477	0.817426		106.905	0.765	1790.92	8.24315		147.136	0.64	181.736	0.836482		118.088	0.889	1054.16	4.53926		139.534	0.832	186.261	0.802049		100.108	0.958	1340.39	5.46287		136.834	0.66	307.96	1.25512	3	114.048	0.963	1522.82	6.35252		101.64	0.81	244.63	1.02049
	104.244	0.888	3664.83	16.5075		72.151	0.878	194.68	0.876896		130.037	0.931	2632.28	12.1157		97.197	0.699	150.821	0.694189	3	178.539	0.982	1033.26	4.44925		112.765	0.63	289.698	1.24745		145.164	0.925	1109.05	4.52003		83.698	0.653	434.708	1.77169		107.269	0.932	1159.63	4.83746	3	62.175	0.649	211.405	0.881888
2	145.777	0.874	2738.93	12.3369		58.364	0.47	204.004	0.918894		179.382	0.891	2765.72	12.7299		80.787	0.344	457.364	2.10512		138.29	0.885	1587.17	6.83443		106.829	0.826	305.515	1.31556		159.946	0.91	1258.33	5.12842		67.843	0.562	210.082	0.856208		108.782	0.938	1830.29	7.63517		96.278	0.594	175.206	0.730882
	149.951	0.942	2322.92	10.4631	2	79.198	0.658	260.243	1.17221		169.942	0.914	3077.58	14.1653		165.978	0.653	209.162	0.962717		126.226	0.817	1051.45	4.5276	3	138.864	0.783	224.505	0.966729		160.617	0.93	994.542	4.05334	3	155.925	0.851	189.579	0.772646		141.181	0.946	1635.77	6.8237		57.732	0.59	401.786	1.67607
	110.486	0.96	2376.3	10.7035		75.828	0.68	154.961	0.69799		114.335	0.756	1875.76	8.6336	3	84.329	0.593	170.501	0.784771		148.649	0.859	1689.86	7.2766		131.951	0.75	236.1	1.01666		159.2	0.937	1074.62	4.37973		139.496	0.752	190.904	0.778046	4	78.374	0.947	1885.24	7.86439		104.301	0.702	190.074	0.792904
	117.284	0.851	3169.31	14.2755		46.645	0.883	418.646	1.8857	3	118.184	0.822	1621.6	7.4638		100.529	0.48	164.278	0.756128		161.727	0.91	808.736	3.48246		96.508	0.828	265.977	1.14531	3	143.192	0.938	1200.2	4.89152		92.333	0.603	341.292	1.39097		72.343	0.939	1193.23	4.97762		91.28	0.615	220.6	0.920245
	91.625	0.831	3117.33	14.0414		84.176	0.503	282.658	1.27317		89.231	0.883	3785.4	17.4232		85.249	0.803	373.469	1.71898		101.448	0.973	1402.41	6.03887		77.513	0.713	160.257	0.690074		146.045	0.965	1293.39	5.27135		121.439	0.807	207.15	0.844258		153.704	0.934	1085.23	4.52711		125.977	0.74	357.695	1.49214
	192.786	0.971	2752.88	12.3998		65.143	0.723	198.877	0.895801		83.717	0.767	4315.25	19.862		90.514	0.558	242.462	1.11599	4	124.426	0.933	1899.54	8.17949		65.698	0.778	258.983	1.11519		112.86	0.946	1290.66	5.26022		100.471	0.724	259.582	1.05795		138.424	0.965	1437.35	5.996	4	117.992	0.713	162.69	0.678671
	172.163	0.967	2496.69	11.2458		105.469	0.858	154.67	0.696679		120.692	0.771	2381.33	10.9606		97.982	0.642	176.831	0.813906		138.998	0.903	1416.47	6.09941		96.412	0.814	357.012	1.53731		134.9	0.923	1030.54	4.20007		139.611	0.853	383.411	1.56263	5	101.314	0.958	1120.88	4.6758		158.97	0.835	144.597	0.603195
	150.276	0.938	2451.86	11.0439		64.607	0.568	200.186	0.901697		156.174	0.854	1857.02	8.54735		115.446	0.694	154.629	0.711716		134.268	0.898	1178.29	5.07379		64.607	0.759	279.94	1.20544		125.498	0.937	1374.46	5.60173	4	85.306	0.669	174.662	0.71185		128.275	0.954	1619.97	6.75778		58.077	0.653	321.526	1.34126
	124.426	0.887	2630.81	11.8499		108.686	0.816	157.048	0.70739		227.061	0.859	1513.5	6.96624		103.535	0.715	199.909	0.920128		108.399	0.947	893.205	3.84618		141.698	0.753	381.8	1.64405		111.041	0.927	999.859	4.07501		86.493	0.851	443.496	1.80751		119.103	0.921	1230.45	5.1329	5	146.657	0.804	276.802	1.1547
	160.138	0.805	2322.47	10.4611		59.149	0.836	186.586	0.840438	4	160.865	0.771	2395.89	11.0277	4	103.478	0.802	282.696	1.30117		124.235	0.861	1797.46	7.73996	4	109.318	0.834	209.672	0.902858	4	142.732	0.902	1241.22	5.05869		101.333	0.77	266.64	1.08671		145.374	0.904	936.053	3.9048		69.796	0.602	170.68	0.712001
	146.945	0.858	2718.14	12.2433		101.352	0.725	307.984	1.38725		145.623	0.895	2208.64	10.1658		162.282	0.666	156.743	0.721446		129.558	0.955	1127.63	4.85563		76.383	0.737	160.096	0.689381		129.596	0.884	1302.22	5.3073		71.557	0.734	259.31	1.05684	6	147.979	0.944	1376.36	5.74158		102.444	0.859	174.122	0.72636
3	109.012	0.847	2593.98	11.6841		76.038	0.737	219.774	0.989927		158.051	0.844	1486.5	6.84194		71.04	0.841	172.904	0.795831		141.564	0.886	1066.91	4.59416		74.947	0.493	298.059	1.28346		110.888	0.907	943.919	3.84703		104.971	0.754	188.712	0.769112		127.892	0.891	1161.1	4.84358		102.137	0.602	165.568	0.690676
	105.431	0.889	2475.24	11.1492		47.143	0.595	158.818	0.715363		144.379	0.884	1987.51	9.148		98.04	0.738	174.773	0.804434	5	150.717	0.919	1482.61	6.3842		95.455	0.511	313.455	1.34975		138.596	0.978	1328.81	5.4157		100.567	0.776	375.127	1.52886		117.15	0.965	1631.7	6.80673	6	97.752	0.482	191.391	0.798398
	76.766	0.82	2585.04	11.6438		95.167	0.547	144.299	0.649965		75.521	0.914	2722	12.5287		79.274	0.869	490.505	2.25766		111.367	0.958	1871.29	8.05785		58.096	0.636	284.703	1.22594		143.153	0.919	721.987	2.94252	5	69.355	0.88	171.674	0.699673		141.526	0.895	875.158	3.65077		95.799	0.736	168.232	0.701789
	76.881	0.876	2265.8	10.2058	3	65.181	0.683	189.134	0.851915		163.163	0.924	1956.09	9.00336		112.612	0.527	183.125	0.842876		86.914	0.957	1187.17	5.11201		124.656	0.58	169.907	0.731628		147.519	0.962	793.052	3.23215		57.503	0.529	428.233	1.7453		143.249	0.919	948.197	3.95546		101.199	0.688	168.247	0.701852
	126.035	0.847	3104.71	13.9845		82.204	0.791	168.27	0.757938	5	106.561	0.782	1675.4	7.71143		125.939	0.848	234.554	1.07959		124.062	0.932	1533.04	6.60136		89.461	0.511	180.165	0.775799		127.126	0.948	1305.68	5.32144		85.536	0.695	248.942	1.01459	7	121.975	0.983	1294.85	5.40154	7	118.624	0.771	231.013	0.963684
	133.388	0.825	3365.23	15.158		134.517	0.772	163.329	0.735682		211.264	0.832	2738.48	12.6045	5	124.445	0.789	148.385	0.682977		127.471	0.888	1392.42	5.99585	5	134.632	0.572	206.429	0.888893	5	114.029	0.955	1069.73	4.3598		74.889	0.817	185.787	0.757191		90.151	0.986	867.187	3.61752		96.489	0.514	295.009	1.23065
	147.442	0.885	3358.83	15.1292		91.663	0.751	282.064	1.2705		110.39	0.808	2815.42	12.9586		100.357	0.537	162.987	0.750186		143.536	0.848	984.334	4.23859		83.621	0.617	274.793	1.18327		134.46	0.957	1615.29	6.58326		55.76	0.399	176.451	0.719142		131.99	0.948	901.397	3.76023		111.348	0.711	260.861	1.0882
	110.18	0.858	3229.16	14.5451		94.038	0.889	413.99	1.86473		89.442	0.829	1509.07	6.94584		53.405	0.769	152.985	0.704149	6	142.426	0.879	1164.74	5.01542		77.972	0.641	188.936	0.813567		109.969	0.923	867.665	3.53625		79.887	0.84	210.933	0.859676	8	111.558	0.951	866.903	3.61633	8	103.976	0.799	148.015	0.617453
	116.077	0.926	3350.9	15.0935		39.101	0.785	427.187	1.92418		99.093	0.819	1739.61	8.00696		165.863	0.74	158.737	0.730624		158.472	0.93	1059.42	4.5619		123.852	0.631	166.348	0.716302		113.052	0.964	839.762	3.42252		97.389	0.59	144.778	0.590056		133.158	0.937	840.817	3.50752		106.312	0.798	140.189	0.584806
	113.263	0.868	3341.71	15.0521	4	89.289	0.671	177.797	0.80085		123.679	0.962	1431.24	6.58763		118.069	0.507	474.5	2.184		103.918	0.964	658.47	2.8354		133.675	0.782	149.641	0.644361		150.813	0.906	997.689	4.06617	6	115.618	0.593	154.738	0.630648		87.91	0.928	952.726	3.97435		95.55	0.737	289.381	1.20717
	105.335	0.945	2652.6	11.9481		106.465	0.763	157.599	0.709872	6	153.302	0.883	1116.52	5.13905		122.052	0.621	164.533	0.757302		124.656	0.838	1142.46	4.9195		89.193	0.723	161.479	0.695336		106.044	0.898	1360.18	5.54353		113.071	0.776	181.291	0.738868	9	103.325	0.978	1251.53	5.22084	9	117.341	0.715	148.732	0.620444
4	190.277	0.982	2036.84	9.17455		93.597	0.753	138.416	0.623466		134.919	0.957	1179.18	5.42747		103.286	0.747	219.899	1.01214		133.675	0.954	958.413	4.12697	6	132.449	0.631	165.494	0.712625		128.734	0.905	1150.5	4.68897		85.785	0.806	299.397	1.22022		92.467	0.904	704.968	2.94081		88.044	0.542	380.732	1.58825
	158.759	0.905	1796.52	8.09206		115.331	0.871	175.458	0.790315		216.855	0.818	1824.33	8.39691		96.699	0.613	168.525	0.775676		105.431	0.919	1387.68	5.97543		85.076	0.529	174.596	0.751819	6	162.091	0.952	945.686	3.85423		61.658	0.77	156.273	0.636904		154.259	0.97	1168.82	4.87578		129.788	0.805	148.458	0.619301
	125.096	0.958	1653.3	7.44694		80.481	0.689	214.441	0.965905		114.373	0.84	1422.41	6.54698	6	198.224	0.711	161.1	0.7415		118.375	0.94	915.693	3.94302		74.047	0.826	186.678	0.803844		173.561	0.956	1011.81	4.12373	7	121.822	0.763	162.64	0.662854		120.348	0.958	1294.66	5.40074		117.552	0.681	143.452	0.598418
	150.449	0.919	2186.1	9.84686		75.847	0.615	139.176	0.62689		106.331	0.915	1865.37	8.58578		64.856	0.868	324.057	1.49155	7	141.43	0.873	2098.36	9.03565		110.658	0.827	170.094	0.732433		118.911	0.965	1313.94	5.35508		86.723	0.647	148.457	0.60505		123.603	0.962	1191.96	4.97234	10	98.289	0.602	346.945	1.4473
	139.362	0.931	2155.36	9.70836		78.355	0.616	228.445	1.02898	7	122.358	0.956	2166.74	9.97295		125.46	0.743	156.994	0.722602		103.191	0.932	1236.18	5.32303		92.64	0.572	194.91	0.839292		148.687	0.949	1101.77	4.49036		94.88	0.755	156.144	0.636379	10	115.139	0.928	1220.58	5.09172		117.667	0.841	285.974	1.19296
	162.053	0.952	5214.35	23.487		124.541	0.667	183.373	0.825966		119.371	0.891	2032.85	9.35668	7	147.825	0.848	204.381	0.940711		140.396	0.878	1274.64	5.48864	7	95.952	0.503	193.921	0.835033		130.381	0.92	912.659	3.71962		98.384	0.876	181.256	0.738725		129.673	0.959	1077.76	4.49593		117.973	0.637	276.829	1.15481
	127.394	0.909	3309.39	14.9065		108.437	0.806	246.875	1.112		89.021	0.879	2020.23	9.29857		98.652	0.777	209.984	0.9665		109.012	0.947	1409.33	6.06865		117.916	0.74	315.304	1.35771	7	170.823	0.909	1260.55	5.13747		177.659	0.82	241.983	0.986223		126.284	0.921	955.895	3.98757		73.606	0.736	313.297	1.30694
	113.703	0.93	4278.09	19.2698		47.794	0.744	244.599	1.10175		120.003	0.872	2081.26	9.5795		114.66	0.661	204.257	0.940141		87.163	0.946	860	3.7032		60.93	0.74	196.894	0.847835		127.835	0.9	905.491	3.69041		49.02	0.7	267.224	1.0891		75.445	0.956	1375.26	5.73699		81.84	0.665	384.911	1.60568
[truncated: 30 more columns]
