# Supplementary material for: Dynamic blebbing and absence of organelle transfer during mouse oocyte formation
Source: EMBO J. 2026 Apr 21;45(11):3880–925. doi: 10.1038/s44318-026-00780-6 (PMC13226715; doi:10.1038/s44318-026-00780-6)
Supplement: Supplementary file 17 — Source data Fig. 3 [file 44318_2026_780_MOESM17_ESM.zip]

Archive with 11 entries (5 files):
- Figure_3/
- Figure_3/3B/
- Figure_3/3B/SourceData_Fig3B.xlsx
- Figure_3/3C/
- Figure_3/3C/SourceData_Fig3C.xlsx
- Figure_3/3E/
- Figure_3/3E/SourceData_Fig3E.xlsx
- Figure_3/3F/
- Figure_3/3F/SourceData_Fig3F.xlsx
- Figure_3/3H/
- Figure_3/3H/SourceData_Fig3H.xlsx
