# Supplementary material for: Dynamic blebbing and absence of organelle transfer during mouse oocyte formation
Source: EMBO J. 2026 Apr 21;45(11):3880–925. doi: 10.1038/s44318-026-00780-6 (PMC13226715; doi:10.1038/s44318-026-00780-6)
Supplement: Supplementary file 17 — Source data Fig. 3 [file 44318_2026_780_MOESM17_ESM.zip › Figure_3/3B/SourceData_Fig3B.xlsx]

## Sheet: Area
Area Measurements
Time (min)	Area (μm^2)
0	123.852
120	119.869
240	127.988
360	128.983
480	138.864
600	139.553
720	133.043
840	130.745
960	140.855
1080	122.243
1200	130.898
1320	133.273
1440	151.196
1560	141.621
1680	145.068
1800	146.677
1920	135.417
2040	145.451
2160	157.246
2280	135.57
2400	133.119
2520	154.949
2640	165.748
2760	168.582
2880	162.761
3000	166.744
3120	176.548
3240	175.859
3360	178.922
3480	167.127
3600	180.378
3720	191.484
3840	194.394
3960	172.948
4080	187.807
4200	207.109
4320	208.487
4440	199.832
4560	202.513
4680	187.118
4800	197.228
4920	189.645
5040	203.585
5160	192.25
5280	224.113
5400	241.346
5520	214.079
5640	195.543
5760	222.887
5880	217.602
6000	203.585
6120	210.555
6240	221.432
6360	227.1
6480	236.98
6600	262.409
6720	293.353
6840	319.854
6960	328.356
7080	334.177
7200	354.781
7320	336.399
7440	339.692
7560	363.359
7680	364.432
7800	388.789
