# Supplementary material for: Dynamic blebbing and absence of organelle transfer during mouse oocyte formation
Source: EMBO J. 2026 Apr 21;45(11):3880–925. doi: 10.1038/s44318-026-00780-6 (PMC13226715; doi:10.1038/s44318-026-00780-6)
Supplement: Supplementary file 17 — Source data Fig. 3 [file 44318_2026_780_MOESM17_ESM.zip › Figure_3/3C/SourceData_Fig3C.xlsx]

## Sheet: Cell Area
Cell Area
	E15.5		E12.5 + 3d		E17.5		E12.5 + 5d		E19.5 / PD0		E12.5 + 7d		PD2		E12.5 + 9d
Sample No.	Gonad No.	Cell Area (μm^2)	Gonad No.	Cell Area (μm^2)	Gonad No.	Cell Area (μm^2)	Gonad No.	Cell Area (μm^2)	Gonad No.	Cell Area (μm^2)	Gonad No.	Cell Area (μm^2)	Gonad No.	Cell Area (μm^2)	Gonad No.	Cell Area (μm^2)
1	1	74.301	1	92.889	1	99.036	1	95.589	1	107.278	1	349.86	1	300.183	1	402.398
2		162.474		102.769		180.784		125.518		156.669		194.107		219.943		284.911
3		168.942	2	97.082		134.92		120.482		113.169		192.269		411.862		272.578
4		101.595		126.532		114.688		111.271		164.248		193.992		143.214		386.873
5		166.553		135.992		135.914	2	186.141		312.731		194.835		271.21		301.301
6		139.447		99.82		126.881		139.898		205.995		149.53		232.495		211.034
7		133.679		169.08		173.939		126.973		184.119		122.779		509.516		497.05
8		151.616		146.37		204.653		143.211	2	335.38	2	120.079		415.477		304.13
9		136.259		118.088		128.029	3	114.048		319.615		148.151		344.485		244.71
10		106.938	3	178.539		123.733		107.269		225.183		190.507		231.921		131.386
11		70.018		138.29		127.553		108.782		321.865		376.955		315.215		188.149
12		62.123		126.226		106.66		141.181		205.364		361.311		328.195		216.024
13		62.846		148.649		157.843	4	78.374		148.415		146.849		157.158		355.661
14		114.731		161.727		167.045		72.343		218.333	3	102.405		186.805		245.409
15		56.073		101.448	2	100.129		153.704		162.903		82.127		335.347		262.104
16		51.544	4	124.426		84.044		138.424		209.873		92.257		278.816		231.429
17		64.264		138.998		116.861	5	101.314		250.635		174.557		182.523		471.947
18		161.035		134.268		99.076		128.275		104.926		141.889		405.145	2	316.275
19		151.547		108.399		166.682		119.103		187.265	4	182.541		346.752		189.022
20		152.145		124.235		101.252		145.374		165.534		229.57	2	297.6		366.348
21		145.456		129.558		148.774	6	147.979		163.438		208.832		358.058		262.989
22		115.03		141.564		156.443		127.892		181.789		203.834		233.547		434.448
23		93.493	5	150.717		120.458		117.15	3	85.685	5	209.062		113.913		258.929
24		192.246		111.367		105.894		141.526		301.372		180.876		251.618		285.966
25		92.964		86.914		119.576		143.249		186.312		173.369		192.647		278.057
26		146.074		124.062		159.29	7	121.975		176.538		210.383		436.303		322.729
27		124.232		127.471		120.744		90.151		221.382		165.729		378.891		199.62
28	2	107.693		143.536		119.197		131.99		140.004	6	132.219		333.59	3	370.295
29		114.807	6	142.426		83.004	8	111.558		156.355		154.029		169.686		211.31
30		133.378		158.472		93.401		133.158		156.958		112.095		270.811		306.732
31		146.596		103.918		89.442		87.91		208.398		101.046		436.095		292.368
32		188.911		124.656		104.176	9	103.325		90.845	7	181.871	3	321.921		147.812
33		152.676		133.675		100.535		92.467		82.162		229.436		373.517		248.754
34		78.983		105.431		155.57		154.259		154.697		151.119		151.938		307.721
35	3	198.071		118.375	3	113.983		120.348		101.039		147.328		255.911		302.286
36		193.957	7	141.43		148.248		123.603		193.205	8	158.376		275.914		208.962
37		166.791		103.191		155.263	10	115.139		157.404		189.416		129.412		341.754
38		116.305		140.396		151.743		129.673	4	130.546		163.661		287.936		259.131
39		184.305		109.012		113.473		126.284		137.592		157.706		233.686		251.955
40		120.31		87.163		156.186		75.445		249.835		130.171		175.21		376.044
41		73.439				100.477				134.469			4	252.381		331.448
42		83.182				110.389				126.292				290.632		234.755
43		173.527				73.138				131.612				207.207		155.641
44		78.945				111.418				109.59				327.21		259.113
45		63.924				135.325				82.238				274.143		284.451
46		101.87				161.506				141.522				225.446		306.676
47		77.967				157.225				194.497				236.058		292.022
48		71.99				96.9				187.133				254.857		528.677
49		187.755				133.376				190.079				88.839		536.831
50		143.101				94.301				122.951				97.61		509.275
