# Supplementary material for: Dynamic blebbing and absence of organelle transfer during mouse oocyte formation
Source: EMBO J. 2026 Apr 21;45(11):3880–925. doi: 10.1038/s44318-026-00780-6 (PMC13226715; doi:10.1038/s44318-026-00780-6)
Supplement: Supplementary file 17 — Source data Fig. 3 [file 44318_2026_780_MOESM17_ESM.zip › Figure_3/3E/SourceData_Fig3E.xlsx]

## Sheet: Cluster size
Cluster size at degeneration
Gonad No.	Region No.	E13.5 - E14.5	E14.5 - E15.5	E15.5 - E16.5	E16.5 - E17.5	E17.5 - E18.5	E18.5 - E19.5 / PD0	E19.5 / PD0 - PD1
1	1		1	1	1	8	5	1
				8		2	1	1
				5		2		1
	2	1		1	5	1	2	1
		1		3	1	3	1
				2		1
				1		1
				2		3
						5
2	3	2	4	1	2	2	3	1
			3	2	2	1		1
			1	2
			2	1
	4				1	1	1	1
					1	3
						4
3	5	1	4	4	1	2	1
		1	3			3	1
		2				1
		2				6
		1
		2
		2
	6		2	1	4	1	1	1
			2	1	4
				3	1
					2
4	7	2	2	3	6	7	1	4
					4		1	4
	8	4		1	4	3	1
				2	7		1
					6
5	9			4	4	1	4
				5	2		1
				1	2
					5
					4
					3
	10	4	1	2	8	2	1	1
		1	1		3	1
						2
6	11			7	2	3
				2	6	4
					9
	12	5	1	5	2		6	1
			1		6			1
			2		8			1
			2					1
			4
			7
