# Supplementary material for: Dynamic blebbing and absence of organelle transfer during mouse oocyte formation
Source: EMBO J. 2026 Apr 21;45(11):3880–925. doi: 10.1038/s44318-026-00780-6 (PMC13226715; doi:10.1038/s44318-026-00780-6)
Supplement: Supplementary file 17 — Source data Fig. 3 [file 44318_2026_780_MOESM17_ESM.zip › Figure_3/3F/SourceData_Fig3F.xlsx]

## Sheet: Degenerated germ cell number
Cluster size and degenerated germ cell number
	Number of degenerated germ cells
Cluster size	E13.5 - E14.5	E14.5 - E15.5	E15.5 - E16.5	E16.5 - E17.5	E17.5 - E18.5	E18.5 - E19.5 / PD0	E19.5 / PD0 - PD1
1	6	6	9	6	9	12	13
2	12	12	14	14	12	2	0
3	0	6	9	6	18	3	0
4	8	12	8	24	8	4	8
5	5	0	15	10	5	5	0
6	0	0	0	24	6	6	0
7	0	7	7	7	7	0	0
8	0	0	8	16	8	0	0
9	0	0	0	9	0	0	0
4-9 total	13	19	38	90	34	15	8
