# Supplementary material for: Dynamic blebbing and absence of organelle transfer during mouse oocyte formation
Source: EMBO J. 2026 Apr 21;45(11):3880–925. doi: 10.1038/s44318-026-00780-6 (PMC13226715; doi:10.1038/s44318-026-00780-6)
Supplement: Supplementary file 17 — Source data Fig. 3 [file 44318_2026_780_MOESM17_ESM.zip › Figure_3/3H/SourceData_Fig3H.xlsx]

## Sheet: Cluster size
Cluster size at degeneration
	E16.5		E12.5 + 4d non-imaged		E12.5 + 4d imaged
Region No.	Ovary No.	Cluster size	Gonad No.	Cluster size	Gonad No.	Cluster size
1	1	2	1	6	1	1
		3
2	1	2	1	1	1	5
		6		4		1
				5
3	2	1	2	2	2	2
		2		3		2
		5		5
4	2	1	2		2	1
		1				1
		7
5	3	1	3	2	3	1
		3		2
		7		2
				6
6	4	1	3	1	3	4
		3		2		4
				8		1
						2
7	5	3	4	1	4	6
		8		1		4
				2
				4
8	5	2	4	3	4	4
		4		4		7
						6
9	6	2	5	1	5	4
		2		2		2
		5		6		2
						5
						4
						3
10	6	1	5	3	5	8
		3		4		3
11	7	2	6	3	6	2
		2		5		6
		4				9
		4
12	7	3	6	9	6	2
		6				6
		8				8
