# Supplementary material for: Dynamic blebbing and absence of organelle transfer during mouse oocyte formation
Source: EMBO J. 2026 Apr 21;45(11):3880–925. doi: 10.1038/s44318-026-00780-6 (PMC13226715; doi:10.1038/s44318-026-00780-6)
Supplement: Supplementary file 18 — Source data Fig. 4 [file 44318_2026_780_MOESM18_ESM.zip]

Archive with 11 entries (5 files):
- Figure_4/
- Figure_4/4D/
- Figure_4/4D/SourceData_Fig4D.xlsx
- Figure_4/4E/
- Figure_4/4E/SourceData_Fig4E.xlsx
- Figure_4/4G/
- Figure_4/4G/SourceData_Fig4G.xlsx
- Figure_4/4I/
- Figure_4/4I/SourceData_Fig4I.xlsx
- Figure_4/4J/
- Figure_4/4J/SourceData_Bleb-Chemical-2.xlsx
