# Supplementary material for: Dynamic blebbing and absence of organelle transfer during mouse oocyte formation
Source: EMBO J. 2026 Apr 21;45(11):3880–925. doi: 10.1038/s44318-026-00780-6 (PMC13226715; doi:10.1038/s44318-026-00780-6)
Supplement: Supplementary file 18 — Source data Fig. 4 [file 44318_2026_780_MOESM18_ESM.zip › Figure_4/4D/SourceData_Fig4D.xlsx]

## Sheet: Blebs per cell
Blebs per cell per 10 min
Sample No.	E11.5	E12.5	E12.5 + 1d	E12.5 + 2d	E12.5 + 3d	E12.5 + 4d	E12.5 + 5d
1	0	2	2	16	3	8	0
2	0	0	4	19	2	2	11
3	0	13	10	8	2	6	0
4	0	5	4	17	0	1	0
5	0	14	4	0	1	2	0
6	0	1	10	1	0	5	0
7	0	4	19	14	3	0	1
8	0	6	18	15	1	1	0
9	0	2	2	2	2	1	0
10	0	1	4	15	1	0	0
11	0	3	0	6	3	1	3
12	0	0	9	2	19	0	0
13	0	0	4	6	2	0	0
14	0	8	16	4	0	1	0
15	0	0	7	0	0	0	0
16	0	5	4	0	0	3	0
17	0	11	12	16	5	0	0
18	0	15	10	12	0	2	0
19	0	7	4	15	6	9	1
20	0	0	20	17	5	0	0
21	0	1	1	12	0	0	0
22	0	0	0	20	0	0	0
23	0	0	4	32	0	0	0
24	0	6	11	18	0	8	0
25	0	6	18	23	0	0	0
26	0	0	8	16	0	3	0
27	0	0	4	16	16	0	2
28	0	1	5	13	4	0	0
29	0	3	6	20	0	0	0
30	0	6	21	17	0	0	0
