# Supplementary material for: Dynamic blebbing and absence of organelle transfer during mouse oocyte formation
Source: EMBO J. 2026 Apr 21;45(11):3880–925. doi: 10.1038/s44318-026-00780-6 (PMC13226715; doi:10.1038/s44318-026-00780-6)
Supplement: Supplementary file 18 — Source data Fig. 4 [file 44318_2026_780_MOESM18_ESM.zip › Figure_4/4E/SourceData_Fig4E.xlsx]

## Sheet: Blebbing Directions
Ratio of blebbing directions
	E12.5		E12.5-1d		E12.5-2d		E12.5-3d		E12.5-4d		E12.5-5d
	Counts	Ratio (%)	Counts	Ratio (%)	Counts	Ratio (%)	Counts	Ratio (%)	Counts	Ratio (%)	Counts	Ratio (%)
Germ cell to Somatic cell	118	98.3333	232	96.2656	365	98.1183	74	98.6667	53	100	18	100
Germ cell to Germ cell	2	1.66667	9	3.73444	7	1.88172	1	1.33333	0	0	0	0
Total	120	100	241	100	372	100	75	100	53	100	18	100
