# Supplementary material for: Dynamic blebbing and absence of organelle transfer during mouse oocyte formation
Source: EMBO J. 2026 Apr 21;45(11):3880–925. doi: 10.1038/s44318-026-00780-6 (PMC13226715; doi:10.1038/s44318-026-00780-6)
Supplement: Supplementary file 18 — Source data Fig. 4 [file 44318_2026_780_MOESM18_ESM.zip › Figure_4/4G/SourceData_Fig4G.xlsx]

## Sheet: Germ cell count
Number of germ cells with or without blebs
	E14.5		E16.5
Ovary No.	with blebs	w/o blebs	with blebs	w/o blebs
1	36	44	3	77
2	28	52	2	78
3	25	55	2	78
