# Supplementary material for: Dynamic blebbing and absence of organelle transfer during mouse oocyte formation
Source: EMBO J. 2026 Apr 21;45(11):3880–925. doi: 10.1038/s44318-026-00780-6 (PMC13226715; doi:10.1038/s44318-026-00780-6)
Supplement: Supplementary file 18 — Source data Fig. 4 [file 44318_2026_780_MOESM18_ESM.zip › Figure_4/4I/SourceData_Fig4I.xlsx]

## Sheet: Sheet1
Blebs per cell per 10 min
	E11.5 + 2d			E11.5 + 3d
Sample No.	DMSO	LDN	BMS	DMSO	LDN	BMS
1	3	0	2	24	0	0
2	10	0	3	16	0	0
3	13	0	0	20	1	0
4	14	0	1	0	1	0
5	11	2	10	12	1	0
6	0	1	14	18	2	3
7	11	0	10	0	0	3
8	7	0	6	2	0	0
9	4	3	0	26	10	2
10	0	0	0	0	16	0
11	6	0	2	7	0	7
12	0	0	0	18	0	7
13	20	0	0	8	2	0
14	24	1	2	13	0	0
15	5	5	0	20	8	0
16	10	3	7	14	4	0
17	4	5	0	8	0	0
18	5	2	3	22	0	9
19	4	0	15	0	0	12
20	0	2	0	11	0	0
21	22	9	4	17	0	10
22	14	4	0	1	0	11
23	1	1	0	14	0	6
24	22	9	0	20	0	4
