# Supplementary material for: Dynamic blebbing and absence of organelle transfer during mouse oocyte formation
Source: EMBO J. 2026 Apr 21;45(11):3880–925. doi: 10.1038/s44318-026-00780-6 (PMC13226715; doi:10.1038/s44318-026-00780-6)
Supplement: Supplementary file 18 — Source data Fig. 4 [file 44318_2026_780_MOESM18_ESM.zip › Figure_4/4J/SourceData_Bleb-Chemical-2.xlsx]

## Sheet: Sheet1
Blebs per cell per 10 min
	CK666				SMIFH2				ROCKi				Blebbistatin
Sample No.	DMSO	10 uM	50 uM	250 uM	DMSO	10 uM	50 uM	250 uM	DMSO	12 nM	60 nM	300 nM	DMSO	1 μM	5 μM	25 μM
1	2	0	0	6	20	23	5	5	0	0	0	0	5	7	5	0
2	8	3	1	0	0	14	5	8	19	1	0	0	11	10	3	0
3	7	12	6	5	7	7	6	4	6	0	0	0	4	7	11	0
4	6	16	6	19	29	2	10	2	8	5	0	0	1	6	0	0
5	7	14	22	0	21	15	19	9	9	0	0	0	8	14	3	0
6	2	9	22	1	4	18	12	8	24	2	0	0	8	11	0	0
7	8	12	8	6	11	10	0	5	19	0	0	0	4	6	4	0
8	8	0	18	15	5	2	16	4	26	0	0	0	6	6	4	0
9	1	17	12	0	13	4	23	19	11	0	0	0	12	20	7	0
10	14	31	8	0	24	3	14	16	10	0	0	0	14	0	0	0
11	3	24	4	3	14	4	18	11	7	3	0	0	15	25	3	0
12	25	19	2	6	17	14	6	12	25	0	0	0	11	14	3	0
13	8	13	13	2	4	11	23	6	7	0	0	0	0	5	2	0
14	33	0	8	0	5	6	28	5	9	0	0	0	13	5	2	0
15	20	25	11	9	4	7	12	4	6	0	0	0	23	4	0	0
16	31	3	13	16	2	10	0	1	24	10	0	0	16	2	0	0
17			15							0
18			15							0
19										2
20										0
21										0
22										2
23										0
