# Supplementary material for: Dynamic blebbing and absence of organelle transfer during mouse oocyte formation
Source: EMBO J. 2026 Apr 21;45(11):3880–925. doi: 10.1038/s44318-026-00780-6 (PMC13226715; doi:10.1038/s44318-026-00780-6)
Supplement: Supplementary file 19 — Source data Fig. 5 [file 44318_2026_780_MOESM19_ESM.zip]

Archive with 3 entries (1 files):
- Figure_5/
- Figure_5/5D,E/
- Figure_5/5D,E/SourceData_Mito-Dendra2.xlsx
