# Supplementary material for: Dynamic blebbing and absence of organelle transfer during mouse oocyte formation
Source: EMBO J. 2026 Apr 21;45(11):3880–925. doi: 10.1038/s44318-026-00780-6 (PMC13226715; doi:10.1038/s44318-026-00780-6)
Supplement: Supplementary file 19 — Source data Fig. 5 [file 44318_2026_780_MOESM19_ESM.zip › Figure_5/5D,E/SourceData_Mito-Dendra2.xlsx]

## Sheet: Sheet1
Red Mito-Dendra2 intensity measurement
Time points	Time (min)	Dev. stage	E15.5-A1	E15.5-A2	E16.5-A1	E16.5-A2	E16.5-A3	E16.5-B1	E16.5-B2	E16.5-C1	E16.5-C2	E16.5-D1	E16.5-D2	E16.5-D3	E17.5-A1	E17.5-A2	E17.5-A3	E17.5-B1	E17.5-B2	E17.5-B3	E17.5-C1	E17.5-C2	E17.5-C3	E17.5-D1	E17.5-D2	E17.5-D3	E18.5-A1	E18.5-A2	E18.5-A3	E18.5-B1	E18.5-B2	E18.5-C1	E18.5-C2	E18.5-D1	E18.5-D2	E18.5-D3	E18.5-E1	E18.5-E2	E18.5-E3	E19.5-A1	E19.5-A2
0	0	E15.5
1	60
2	120
3	180
4	240
5	300
6	360
7	420
8	480
9	540
10	600
11	660		1385.15	504.258
12	720	E16.5	1438.99	421.362
13	780		1330.54	437.94
14	840		1302.85	426.763
15	900		1113.12	398.962
16	960		1124.62	360.128
17	1020		965.059	261.389
18	1080		1186.57	287.675
19	1140		1185.68	289.355
20	1200		922.917	298.268
21	1260		1039.77	265.664
22	1320		792.913	304.148
23	1380		822.576	250.404
24	1440		830.219	274.751
25	1500		829.31	277.86
26	1560
27	1620
28	1680				543.097	116.132	104.18
29	1740				453.077	118.149	110.116	734.496	120.185
30	1800				452.28	117.983	114.584	675.417	130.898
31	1860				486.22	111.418	112.839	586.99	127.358
32	1920				437.234	116.931	110.7	572.993	120.286
33	1980				346.329	112.523	112.051	561.595	119.721	1005.52	84.492	1214.56	91.658	59.065
34	2040				334.741	113.565	109.057	516.849	125.231	759.215	92.118	1267.76	97.427	54.182
35	2100					111.778	100.553	469.409	126.862	828.223	112.891	1181.72	109.264	60.447
36	2160	E17.5				105.803		404.533	128.508	728.703	103.062	982.676	123.306	60.064
37	2220							458.753	124.843	728.267	120.941	1130.36	102.077	59.197	714.167	189.032	183.548	630.137	152.348	112.942
38	2280							404.511	118.443	701.802	90.725	1028.77	107.365	58.984	535.333	149.291	147.129	701.462	152.08	122.689
39	2340							428.796	121.242	594.047	60.603	1068.91	55.324	47.333	530.731	161.869	134.554	445.824	126.258	111.539
40	2400							433.424	121.442	563.276	104.313	1039.97	69.946	43.202	522.604	156.279	178.637	525.898	116.021	149.878
41	2460							416.108	121.677	562.176	72.089	1046.37	77.509	44.648	479.12	134.749	144.22	554.127	136.721	133.402
42	2520							398.12	125.646		53.503	1208.39	47.366	42.475	437.064	139.958	143.837	603.574	129.37	126.542
43	2580							389.09	126.408		52.002	1009.51	62.136	48.946	444.369	145.134	127.357	470.894	136.655	134.094
44	2640							378.058	120.778		67.921	1030.62	67.359	42.806	462.104	129.456	179.221	470.046	128.008	111.504
45	2700							374.68	124.081		61.69	1095.84	65.479	44.365	548.658	151.004	163.233	529.44	146.48	111.371
46	2760							351.338	114.023		83.037	909.54	61.849	46.154	572.715	143.683	188.011	488.875	116.316	119.027
47	2820							340.442	122.728		74.642	887.528	56.866	36.062	446.278	145.961	154.791	455.868	127.038	124.244
48	2880							390.174	125.055		77.213	805.774	63.893	51.225	385.681	129.52	152.082	442.457	126.749	133.045
49	2940							354.466	114.185		71.077	924.405	65.701	45.744	384.251	140.229	149.522	492.446	108.643	127.909
50	3000							332.377	119.377		72.163	813.64	69.554	45.011	323.043	146.5	153.629	545.378	134.655	128.49
51	3060							332.111	122.916		71.625	912.933	61.073	47.984	328.606	164.101	139.126	561.915	116.726	131.599
52	3120							324.539	125.219		76.514	919.314	59.624	47.518		149.555		467.295	115.557	113.387
53	3180							346.001	121.673		69.238	914.75	86.186	50.711				420.92	128.61	137.231
54	3240							338.354	121.875		88.889	985.965	72.484	52.107				520.134	133.439	109.638
55	3300							328.908	120.727		65.769	803.841	66.065	49.391				456.238	119.043	126.112	1313.22	355.849	317.668	1355.53	339.033	288.322
56	3360							320.082	118.006		69.675	740.395	55.575	43.399				466.449	117.813	116.301	1289.16	357.718	273.262	1192.9	292.554	251.874
57	3420							333.08	120.371		65.741	969.765	69.727	46.925				510.179	129.379	134.448	1200.87	320.899	266.937	1210.33	299.513	256.034
58	3480							315.943	118.262		47.716	905.134	66.887	45.703				422.064	117.767	130.4	1207.42	320.427	269.001	1115.53	293.957	259.71
59	3540							314.369	129.418		61.713	995.921	75.188	39.753					126.423	127.817	1207.26	324.336	250.859	994.735	298.641	256.755
60	3600	E18.5						322.718	122.692		65.462	988.543	60.071	38.144					117.601	105.625	1150.22	297.613	230.032	944.116	319.848	246.46
61	3660							315.208	123.633		43.81	880.589	57.517	42.481							1010.2	317.888	225.342	996.057	289.424	240.815
62	3720							321.556	121.484		88.817	821.618		49.109							990.558	294.757	226.752	930.258	311.639	260.733
63	3780							324.654	123.059		102.688	753.77		47.56							1042.31	283.264	217.566	916.844	287.071	245.025
64	3840							317.666	126.59		61.603	926.885		45.201										813.264	288.119	250.913
65	3900							332.051	125.176		56.455	913.44		46.744										841.504	281.106	242.629
66	3960							326.482	124.276		52.381	893.72		44.897										801.371	291.494	249.109
67	4020							330.817	121.385		46.19	903.419		50.511										825.988	276.579	255.351
68	4080							324.633	120.646		67.744	907.416												811.671	293.163	255.824
69	4140							311.142	122.95		66.772
70	4200							303.923	122.942
71	4260
72	4320
73	4380																										1170.25	246.045	255.179	2450.26	232.242
74	4440																										1440.62	180.66	235.385	2185.68	287.029
75	4500																										1121.92	180.309	227.76	2188.18	240.455	1157.87	220.108
76	4560																										931.696	182.719	224.238	1555.81	210.176	1234.38	220.104
77	4620																										1119.94	179.599	232.933	1622.26	205.761	1004.51	190.547	2010.12	330.688	405.276
78	4680																										1034.42	166.814	245.299	1343.57	233.08	699.664	172.576	1932.04	360.41	371.545	851.874	168.047	214.647
79	4740																										875.239	185.051	243.744	1578.7	217.088	980.643	186.32	2059.72	356.909	368.706	839.287	164.878	195.004
80	4800																										876.304	201.592	231.722	1337.1	242.615	1008.88	191.329	1770.8	312.929	361.375	715.69	177.337	197.596
81	4860																										843.825	201.059	223.551	1203.17	171.285	806.837	211.645	1714.08	271.638	379.28	825.72	145.249	218.342
82	4920																										929.336	193.591	224.569	1126.83	216.169	866.151	200.492	1841.02	249.061	371.538	670.056	140.067	159.739
83	4980																										973.912		224.416	1016.16	209.454	689.396	217.668	1710.06	253.699	374.046	691.99	124.701	179.766
84	5040	E19.5/PD0																									1054.54		199.431	1161.97	189.838	500.366	235.306	1550.13	282.088	367.687	633.546	125.061	177.478
85	5100																										836.626		177.477	762.332	210.361	685.697	171.208	1533.77	259.041	358.061	689.476	133.742	173.076
86	5160																										889.646		188.562	990.123	221.256	726.739	210.495	1583.51	248.508	371.934	632.484	122.103	190.154
87	5220																										748.037		173.395	1049.57	220.143	662.116	216.865	1538.81	243.993	364.971	597.76	125.734	175.422
88	5280																										912.296		175.915	952.891	216.668	676.72	195.033	1505.19	248.255	355.363	533.744	125.593	162.026
89	5340																										827.369		167.862	839.08	201.886	777.549	198.777	1500.83	272.324	325.284	449.444	117.477	169.027
90	5400																													954.325	195.732	780.222	185.347	1493.46	253.19	344.58	513.714	137.291	171.205
91	5460																															762.083	163.659	1377.26	281.293	320.948	460.564	125.911	161.668
92	5520																																184.947	1272.9	275.451	310.688	436.079	139.627	175.309
93	5580																																180.834	1285.46	258.543	324.916	475.533	144.602	178.007
94	5640																																183.872	1173.31	262.388	298.694	406.818	128.767	168.066
95	5700																																171.724	1204.79	251.446	291.827	425.916	137.467	162.701
96	5760																																188.068	1043.03	231.854	288.253	430.427	124.438	169.048
97	5820																																171.128	1088.84	236.049	277.746	398.844	131.568	161.041
98	5880																																182.523	974.038	252.841	273.826	319.418	134.28	161.338
99	5940																																	1051.44	260.432	265.738	406.69	130.028	171.413	1554.4	266.219
100	6000																																	1040.94	233.236	272.338				1525.89	224.938
101	6060																																	1046.53	224.093	259.623				1505.58	235.748
102	6120																																	969.05	196.553	247.943				1337.06	223.714
103	6180																																	1057.15	231.797	262.68				1309.23	218.497
104	6240																																	935.613	242.519	251.649				1348.68	184.691
105	6300																																	912.331	227.956	238.576				1425.17	199.401
106	6360																																	911.802	228.137	258.066				1308	202.134
107	6420																																	909.042	228.507	243.303				1469.37	204.994
108	6480	PD1																																868.382	211.544	231.346				1369.29	222.666
109	6540																																	888.363	202.327	248.125				1312.49	217.335
110	6600																																	697.584	194.069	231.246				1226.62	229.74
111	6660																																	771.998	206.877	237.094				1263.36	228.794
112	6720																																	773.78		247.871				1242.51	220.43
113	6780																																	757.87		220.04				1196.96	226.636
114	6840																																	753.79		213.331				1224.88	239.847
115	6900																																	667.495		222.4				1336.52	213.939
116	6960																																	676.836		218.199				1180.96	231.533
117	7020																																			226.378				1245.31	224.871
118	7080																																			218.874				1195.8	219.571
119	7140																																			226.918				1075.42	215.296
120	7200																																			212.968				1109.4
121	7260
122	7320
123	7380
124	7440
125	7500
126	7560
127	7620
128	7680
129	7740
130	7800
131	7860
	Approximate line	Formula		y = -15.672x + 462.64		y = -1.136x + 119.49	y = -0.4812x + 111.43		y = -0.0322x + 123.37		y = -0.8982x + 90.669		y = -1.2615x + 92.18	y = -0.2864x + 53.099		y = -1.0331x + 157.3	y = -0.5264x + 160.14		y = -0.839x + 137.98	y = -0.0781x + 125.11		y = -8.4677x + 361.53	y = -11.035x + 308.22		y = -2.336x + 314.82	y = -1.2741x + 263.81		y = -1.3859x + 199.37	y = -4.9623x + 259.45		y = -2.3817x + 240.47		y = -1.3408x + 210.53		y = -3.1306x + 310.08	y = -4.4768x + 390.76		y = -1.2402x + 150.81	y = -1.7653x + 197.21		y = -0.1596x + 223.23
		R2		R² = 0.7585		R² = 0.6094	R² = 0.0634		R² = 0.0122		R² = 0.2691		R² = 0.3276	R² = 0.2324		R² = 0.1123	R² = 0.0159		R² = 0.263	R² = 0.0026		R² = 0.8251	R² = 0.8819		R² = 0.3558	R² = 0.211		R² = 0.037	R² = 0.7907		R² = 0.2643		R² = 0.2462		R² = 0.6651	R² = 0.9361		R² = 0.2668	R² = 0.4749		R² = 0.0036
		Slope		-15.672		-1.136	-0.4812		-0.0322		-0.8982		-1.2615	-0.2864		-1.0331	-0.5264		-0.839	-0.0781		-8.4677	-11.035		-2.336	-1.2741		-1.3859	-4.9623		-2.3817		-1.3408		-3.1306	-4.4768		-1.2402	-1.7653		-0.1596
		y intercept		462.64		119.49	111.43		123.37		90.669		92.18	53.099		157.3	160.14		137.98	125.11		361.53	308.22		314.82	263.81		199.37	259.45		240.47		210.53		310.08	390.76		150.81	197.21		223.23
