# Supplementary material for: Dynamic blebbing and absence of organelle transfer during mouse oocyte formation
Source: EMBO J. 2026 Apr 21;45(11):3880–925. doi: 10.1038/s44318-026-00780-6 (PMC13226715; doi:10.1038/s44318-026-00780-6)
Supplement: Supplementary file 20 — Source data Fig. 6 [file 44318_2026_780_MOESM20_ESM.zip]

Archive with 8 entries (3 files):
- Figure_6/
- Figure_6/6A/
- Figure_6/6A/SourceData_Fig6A.xlsx
- Figure_6/6D/
- Figure_6/6D/SourceData_Fig6D.xlsx
- Figure_6/6F/
- Figure_6/6G,H/
- Figure_6/6G,H/SourceData_mKikGR-CETN2.xlsx
