# Supplementary material for: Dynamic blebbing and absence of organelle transfer during mouse oocyte formation
Source: EMBO J. 2026 Apr 21;45(11):3880–925. doi: 10.1038/s44318-026-00780-6 (PMC13226715; doi:10.1038/s44318-026-00780-6)
Supplement: Supplementary file 20 — Source data Fig. 6 [file 44318_2026_780_MOESM20_ESM.zip › Figure_6/6A/SourceData_Fig6A.xlsx]

## Sheet: DevAge_EGFP-CETN2
Number of EGFP-CETN2 patterns
Dev. Age	None	1 pair/cluster	2 or more pairs/clusters	Total
E15.5	2	24	4	30
E17.5	0	24	6	30
E19.5/PD0	0	5	25	30
PD2	0	17	13	30
PD4	3	18	9	30
