# Supplementary material for: Dynamic blebbing and absence of organelle transfer during mouse oocyte formation
Source: EMBO J. 2026 Apr 21;45(11):3880–925. doi: 10.1038/s44318-026-00780-6 (PMC13226715; doi:10.1038/s44318-026-00780-6)
Supplement: Supplementary file 20 — Source data Fig. 6 [file 44318_2026_780_MOESM20_ESM.zip › Figure_6/6D/SourceData_Fig6D.xlsx]

## Sheet: Foci counts
Foci counts across three patterns in germ cells
Ovary No.	Both	mKikGR-CETN2 only	Anti-CETN2 only
1	74	2	3
2	108	1	7
3	117	1	5
Total	299	4	15
