# Supplementary material for: Dynamic blebbing and absence of organelle transfer during mouse oocyte formation
Source: EMBO J. 2026 Apr 21;45(11):3880–925. doi: 10.1038/s44318-026-00780-6 (PMC13226715; doi:10.1038/s44318-026-00780-6)
Supplement: Supplementary file 20 — Source data Fig. 6 [file 44318_2026_780_MOESM20_ESM.zip › Figure_6/6G,H/SourceData_mKikGR-CETN2.xlsx]

## Sheet: Red mKikGR-CETN2 foci
Number of Red mKikGR-CETN2 foci
			Photoconverted germ cells (a-m) and corresponding adjacent, non-photoconverted germ cells (a'-m')
Time points	Time (min)	Dev. Age	a	a'	b	b'	c	c'	d	d'	e	e'	f	f'	g	g'	h	h'	i	i'	j	j'	k	k'	l	l'	m	m'
0	0	E16.5
1	10
2	20
3	30
4	40
5	50
6	60
7	70
8	80
9	90
10	100
11	110
12	120
13	130
14	140
15	150
16	160
17	170
18	180
19	190
20	200
21	210
22	220
23	230
24	240
25	250
26	260
27	270
28	280
29	290
30	300
31	310
32	320
33	330
34	340
35	350
36	360
37	370
38	380
39	390
40	400
41	410
42	420
43	430
44	440
45	450
46	460
47	470
48	480
49	490
50	500
51	510
52	520
53	530
54	540
55	550
56	560
57	570
58	580
59	590
60	600
61	610
62	620
63	630
64	640
65	650
66	660
67	670
68	680
69	690
70	700
71	710
72	720
73	730
74	740
75	750
76	760
77	770
78	780
79	790
80	800
81	810
82	820
83	830
84	840
85	850
86	860
87	870
88	880
89	890
90	900
91	910
92	920
93	930
94	940
95	950
96	960
97	970
98	980
99	990
100	1000
101	1010
102	1020
103	1030
104	1040
105	1050
106	1060
107	1070
108	1080
109	1090
110	1100
111	1110
112	1120
113	1130
114	1140		1	0	3	0
115	1150		1	0	2	0
116	1160		1	0	2	0
117	1170		1	0	3	0
118	1180		1	0	3	0
119	1190		1	0	3	0
120	1200		1	0	3	0
121	1210		1	0	3	0
122	1220		1	0	2	0
123	1230		1	0	3	0
124	1240		1	0	3	0
125	1250		1	0	3	0
126	1260		1	0	2	0
127	1270		1	0	2	0
128	1280		1	0	2	0
129	1290		1	0	3	0
130	1300		1	0	2	0
131	1310		1	0	2	0
132	1320		1	0	2	0
133	1330		1	0	2	0
134	1340		1	0	2	0
135	1350		1	0	2	0
136	1360		1	0	2	0
137	1370		1	0	2	0
138	1380		1	0	2	0
139	1390		1	0	2	0
140	1400		1	0	2	0
141	1410		1	0	2	0
142	1420		1	0	2	0
143	1430		1	0	2	0
144	1440	E17.5	1	0	2	0
145	1450		1	0	2	0
146	1460		1	0	2	0
147	1470		1	0	2	0
148	1480		1	0	2	0
149	1490		1	0	2	0
150	1500
151	1510
152	1520
153	1530
154	1540
155	1550
156	1560
157	1570
158	1580
159	1590
160	1600
161	1610
162	1620
163	1630
164	1640
165	1650
166	1660
167	1670
168	1680
169	1690
170	1700
171	1710
172	1720
173	1730
174	1740
175	1750
176	1760
177	1770
178	1780
179	1790
180	1800						1	0	4	0	2	0
181	1810						1	0	3	0	2	0
182	1820						1	0	3	0	2	0
183	1830						1	0	3	0	2	0
184	1840						1	0	3	0	1	0
185	1850						1	0	2	0	1	0
186	1860						1	0	2	0	1	0
187	1870						1	0	3	0	1	0
188	1880						1	0	2	0	1	0
189	1890						1	0	2	0	2	0
190	1900						1	0	2	0	1	0
191	1910						1	0	3	0	1	0
192	1920						1	0	3	0	1	0
193	1930						1	0	3	0	1	0
194	1940						1	0	3	0	1	0
195	1950						1	0	3	0	1	0
196	1960						1	0	3	0	1	0
197	1970						1	0	3	0	1	0
198	1980						1	0	2	0	1	0	1	0
199	1990						1	0	3	0	3	0	1	0
200	2000						1	0	2	0	2	0	1	0
201	2010						1	0	3	0	1	0	2	0
202	2020						1	0	3	0	1	0	2	0
203	2030						1	0	1	0	1	0	2	0
204	2040						1	0	1	0	1	0	2	0
205	2050						1	0	2	0	1	0	2	0
206	2060						1	0	2	0	1	0	2	0
207	2070						1	0	1	0	1	0	2	0
208	2080						1	0	2	0	1	0	1	0
209	2090						1	0	2	0	1	0	2	0
210	2100						1	0	2	0	1	0	3	0
211	2110						1	0	2	0	1	0	2	0
212	2120						1	0	2	0	2	0	1	0
213	2130						1	0	1	0	2	0	1	0
214	2140						1	0	1	0	1	0	1	0
215	2150						1	0	2	0	2	0	1	0
216	2160						1	0	2	0	1	0	2	0
217	2170						1	0	2	0	1	0	1	0
218	2180						1	0	1	0	1	0	1	0
219	2190						1	0	3	0	1	0	1	0
220	2200						1	0	2	0	1	0	1	0
221	2210						1	0	2	0	1	0	1	0
222	2220						1	0	2	0	1	0	1	0	2	0	1	0
223	2230						1	0	2	0	3	0	2	0	2	0	2	0
224	2240						1	0	1	0	1	0	1	0	2	0	2	0
225	2250						1	0	2	0	2	0	1	0	2	0	1	0
226	2260						1	0	1	0	1	0	1	0	2	0	1	0
227	2270						1	0	1	0	1	0	1	0	2	0	2	0
228	2280						1	0	1	0	1	0	2	0	2	0	1	0
229	2290						1	0	2	0	1	0	1	0	2	0	1	0
230	2300						1	0	2	0	1	0	1	0	2	0	1	0
231	2310						1	0	2	0	1	0	1	0	2	0	1	0
232	2320						1	0	2	0	3	0	2	0	2	0	1	0
233	2330						1	0	2	0	1	0	3	0	3	0	1	0
234	2340						1	0	1	0	1	0	2	0	2	0	1	0
235	2350						1	0	1	0	1	0	1	0	2	0	1	0
236	2360						1	0	2	0	1	0	2	0	2	0	1	0
237	2370						1	0	2	0	1	0	2	0	3	0	1	0
238	2380						1	0	2	0	1	0	1	0	2	0	1	0
239	2390						1	0	1	0	1	0	1	0	2	0	1	0
240	2400						1	0	1	0	1	0	1	0	2	0	1	0
241	2410						1	0	2	0	1	0	1	0	2	0	1	0
242	2420						1	0	2	0	2	0	3	0	2	0	2	0
243	2430						1	0	1	0	1	0	1	0	2	0	1	0
244	2440						1	0	2	0	1	0	1	0	3	0	1	0
245	2450						1	0	1	0	1	0	3	0	2	0	1	0
246	2460						1	0	1	0	2	0	2	0	2	0	1	0
247	2470						1	0	1	0	1	0	2	0	2	0	2	0
248	2480						1	0	1	0	2	0	2	0	2	0	2	0
249	2490						1	0	2	0	1	0	2	0	2	0	1	0
250	2500						1	0	1	0	1	0	2	0	2	0	1	0
251	2510						1	0	1	0	2	0	2	0	2	0	1	0
252	2520						1	0	2	0	1	0	1	0	3	0	1	0
253	2530						1	0	1	0	2	0	1	0	2	0	1	0
254	2540						1	0	1	0	2	0	2	0	2	0	2	0
255	2550						1	0	1	0	2	0	2	0	2	0	1	0
256	2560						1	0	1	0	1	0	2	0	3	0	2	0
257	2570						1	0	1	0	1	0	1	0	2	0	1	0
258	2580						1	0	1	0	2	0	1	0	3	0	1	0
259	2590						1	0	1	0	1	0	2	0	2	0	1	0
260	2600						1	0	1	0	1	0	2	0	3	0	1	0
261	2610						1	0	1	0	1	0	3	0	5	0	2	0
262	2620						1	0	2	0	2	0	2	0	3	0	2	0
263	2630						1	0	1	0	1	0	2	0	2	0	1	0
264	2640						1	0	1	0	1	0	1	0	2	0	2	0	3	0
265	2650						1	0	1	0	1	0	1	0	2	0	1	0	4	0
266	2660						1	0	1	0	1	0	2	0	2	0	1	0	4	0
267	2670						1	0	1	0	1	0	2	0	2	0	1	0	3	0
268	2680						1	0	1	0	1	0	2	0	1	0	1	0	3	0
269	2690						1	0	1	0	2	0	2	0	3	0	1	0	4	0
270	2700						1	0	1	0	2	0	1	0	2	0	1	0	3	0
271	2710						1	0	1	0	2	0	1	0	2	0	1	0	3	0
272	2720						1	0	1	0	1	0	2	0	2	0	1	0	3	0
273	2730						1	0	1	0	1	0	2	0	2	0	1	0	2	0
274	2740						1	0	1	0	1	0	1	0	2	0	1	0	2	0
275	2750						1	0	1	0	1	0	1	0	3	0	1	0	2	0
276	2760						1	0	1	0	1	0	2	0	2	0	1	0	3	0
277	2770						1	0	1	0	1	0	1	0	3	0	2	0	2	0
278	2780						1	0	1	0	1	0	1	0	1	0	1	0	3	0
279	2790						1	0	1	0	1	0	1	0	2	0	1	0	2	0
280	2800						1	0	1	0	1	0	1	0	2	0	1	0	2	0
281	2810						1	0	1	0	1	0	2	0	2	0	1	0	2	0
282	2820						1	0	1	0	1	0	1	0	1	0	1	0
283	2830						1	0			1	0	1	0	2	0	1	0
284	2840						1	0			1	0	1	0	1	0	1	0
285	2850						1	0					1	0	1	0	1	0
286	2860						1	0					2	0	1	0	1	0
287	2870						1	0					2	0	1	0	1	0
288	2880	E18.5					1	0					2	0	1	0	1	0
289	2890						1	0					2	0	2	0	1	0
290	2900						1	0					1	0	1	0
291	2910						1	0					1	0	1	0
292	2920						1	0					2	0	1	0
293	2930						1	0					2	0	2	0
294	2940						1	0					2	0	2	0
295	2950						1	0					2	0	2	0
296	2960						1	0					2	0	1	0
297	2970						1	0					1	0	1	0
298	2980						1	0					2	0	1	0
299	2990						1	0					1	0	2	0
300	3000						1	0					1	0	3	0
301	3010						1	0					1	0	1	0
302	3020						1	0					1	0	3	0
303	3030						1	0					1	0	4	0
304	3040						1	0					2	0	1	0
305	3050						1	0					2	0	2	0
306	3060						1	0					1	0	2	0
307	3070						1	0					1	0	1	0
308	3080						1	0					1	0	1	0
309	3090						1	0					1	0	1	0
310	3100						1	0					2	0	2	0
311	3110						1	0					1	0	2	0
312	3120						1	0					3	0	3	0
313	3130						1	0					1	0	2	0
314	3140						1	0					2	0	1	0
315	3150						1	0					1	0	2	0
316	3160						1	0					3	0	1	0
317	3170						1	0					1	0	1	0
318	3180						1	0					2	0	1	0
319	3190						1	0					2	0	1	0
320	3200						1	0					2	0	2	0
321	3210						1	0					2	0	5	0
322	3220						1	0					2	0	3	0
323	3230						1	0					3	0	2	0
324	3240						1	0					2	0	4	0
325	3250						1	0					2	0	2	0
326	3260						1	0					1	0	3	0
327	3270						1	0					2	0	2	0
328	3280						1	0					1	0	3	0
329	3290						1	0					1	0	2	0
330	3300						1	0					2	0	1	0
331	3310						1	0					2	0	1	0
332	3320						1	0					2	0	1	0
333	3330						1	0					2	0	1	0
334	3340						1	0					4	0
335	3350						1	0					3	0
336	3360						1	0					3	0
337	3370						1	0					4	0
338	3380						1	0					3	0
339	3390						1	0					1	0
340	3400						1	0					1	0
341	3410						1	0					2	0
342	3420						1	0					1	0
343	3430						1	0					2	0
344	3440						1	0					2	0
345	3450						1	0					3	0
346	3460						1	0					2	0
347	3470						1	0					1	0
348	3480						1	0					1	0
349	3490						1	0					1	0
350	3500						1	0					2	0
351	3510						1	0					3	0
352	3520						1	0					1	0
353	3530						1	0					2	0
354	3540						1	0					2	0
355	3550						1	0					2	0
356	3560						1	0					2	0
357	3570						1	0					1	0
358	3580						1	0					2	0
359	3590						1	0					2	0
360	3600						1	0					4	0
361	3610						1	0					1	0
362	3620						1	0					2	0
363	3630						1	0					2	0
364	3640						1	0					1	0
365	3650						1	0					3	0
366	3660						1	0					3	0
367	3670						1	0					1	0
368	3680						1	0					3	0
369	3690						1	0					2	0
370	3700						1	0					3	0
371	3710						1	0					2	0
372	3720						1	0					2	0
373	3730						1	0					1	0
374	3740						1	0					3	0
375	3750						1	0					1	0
376	3760						1	0					1	0
377	3770						1	0					2	0							1	0	2	0
378	3780						1	0					2	0							2	0	2	0
379	3790						1	0					2	0							2	0	2	0
380	3800						1	0					3	0							2	0	2	0
381	3810						1	0					1	0							2	0	2	0
382	3820						1	0					2	0							2	0	2	0
383	3830						1	0					1	0							2	0	2	0
384	3840						1	0					4	0							2	0	2	0
385	3850						1	0					3	0							2	0	2	0
386	3860						1	0					1	0							1	0	2	0
387	3870						1	0					2	0							1	0	1	0
388	3880						1	0					2	0							1	0	1	0
389	3890						1	0					1	0							1	0	2	0
390	3900						1	0					2	0							1	0	1	0
391	3910												1	0							1	0	1	0
392	3920												1	0							1	0	2	0
393	3930												3	0							2	0	2	0
394	3940												2	0							1	0	2	0
395	3950												5	0							2	0	2	0
396	3960												3	0							2	0	2	0	4	0
397	3970												1	0							2	0	1	0	4	0
398	3980												1	0							3	0	2	0	4	0
399	3990												1	0							2	0	2	0	4	0
400	4000												1	0							3	0	2	0	4	0
401	4010																				2	0	2	0	4	0
402	4020																				2	0	2	0	3	0
403	4030																				1	0	3	0	3	0
404	4040																				1	0	2	0	3	0
405	4050																				2	0	2	0	3	0
406	4060																				1	0	2	0	3	0
407	4070																				2	0	2	0	3	0
408	4080																				2	0	3	0	3	0	1	0
409	4090																				2	0	2	0	4	0	1	0
410	4100																				2	0	2	0	3	0	1	0
411	4110																				2	0	2	0	3	0	1	0
412	4120																				2	0	2	0	3	0	1	0
413	4130																				2	0	2	0	4	0	1	0
414	4140																				2	0	1	0	3	0	1	0
415	4150																				2	0	1	0	2	0	1	0
416	4160																				2	0	1	0	2	0	1	0
417	4170																				2	0	1	0	3	0	1	0
418	4180																				2	0	1	0	3	0	1	0
419	4190																				2	0	2	0	2	0	1	0
420	4200																						2	0	2	0	1	0
421	4210																						2	0	3	0	1	0
422	4220																						2	0	3	0	1	0
423	4230																						1	0	2	0	1	0
424	4240																						1	0	2	0	1	0
425	4250																						1	0	2	0	1	0
426	4260																						1	0	2	0	1	0
427	4270																						1	0	2	0	1	0
428	4280																						1	0	2	0	1	0
429	4290																						1	0	1	0	1	0
430	4300																						1	0	1	0	1	0
431	4310																						1	0	1	0	1	0
432	4320	E19.5/PD0																					1	0	1	0	1	0
433	4330																						1	0	1	0	1	0
434	4340																								1	0	1	0
435	4350																								1	0	1	0
436	4360																								1	0	1	0
437	4370																								2	0	1	0
438	4380																								2	0	1	0
439	4390																								3	0	1	0
440	4400																								2	0	1	0
441	4410																								1	0	1	0
442	4420																								2	0	1	0
443	4430																								1	0	1	0
444	4440																								3	0	1	0
445	4450																								3	0	1	0
446	4460																								2	0	1	0
447	4470																								2	0	1	0
448	4480																								2	0	1	0
449	4490																								3	0
450	4500																								3	0
451	4510																								3	0
452	4520																								2	0
453	4530																								1	0
454	4540																								2	0
455	4550																								1	0
456	4560																								1	0
457	4570																								1	0
458	4580																								1	0
459	4590																								1	0
460	4600																								1	0
461	4610																								3	0
462	4620																								2	0
463	4630																								3	0
464	4640																								2	0
465	4650																								1	0
466	4660																								1	0
467	4670																								2	0
468	4680																								2	0
469	4690																								1	0
470	4700																								1	0
471	4710																								1	0
472	4720																								3	0
473	4730																								3	0
474	4740																								3	0
475	4750																								1	0
476	4760																								1	0
477	4770																								1	0
478	4780																								1	0
479	4790																								1	0
480	4800																								1	0
481	4810																								1	0
482	4820																								1	0
483	4830																								1	0
484	4840																								1	0
485	4850																								1	0
486	4860																								2	0
487	4870																								1	0
488	4880																								1	0
489	4890																								2	0
490	4900																								1	0
491	4910																								1	0
492	4920																								1	0
493	4930																								1	0
494	4940																								1	0
495	4950
496	4960
497	4970
498	4980
499	4990
500	5000
501	5010
502	5020
503	5030
504	5040
505	5050
506	5060
507	5070
508	5080
509	5090
510	5100
511	5110
512	5120
513	5130
514	5140
515	5150
516	5160
517	5170
518	5180
519	5190
520	5200
521	5210
522	5220
523	5230
524	5240
525	5250
526	5260
527	5270
528	5280
529	5290
530	5300
531	5310
532	5320
533	5330
534	5340
535	5350
536	5360
537	5370
538	5380
539	5390
540	5400
541	5410
542	5420
543	5430
544	5440
545	5450
546	5460
547	5470
548	5480
549	5490
550	5500
551	5510
552	5520
553	5530
554	5540
555	5550
556	5560
557	5570
558	5580
559	5590
560	5600
561	5610
562	5620
563	5630
564	5640
565	5650
566	5660
567	5670
568	5680
569	5690
570	5700
571	5710
572	5720
573	5730
574	5740
575	5750
