# Supplementary material for: Dynamic blebbing and absence of organelle transfer during mouse oocyte formation
Source: EMBO J. 2026 Apr 21;45(11):3880–925. doi: 10.1038/s44318-026-00780-6 (PMC13226715; doi:10.1038/s44318-026-00780-6)
Supplement: Supplementary file 21 — Figure EV2 Source Data [file 44318_2026_780_MOESM21_ESM.zip › Figure_EV2/EV2B-E/SourceData_FigEV2B-E.xlsx]

## Sheet: Nuclear Measurements
Summary of Nuclear Measurements
		E12.5-1d					E12.5-2d					E12.5-3d					E12.5-4d					E12.5-5d					E12.5-6d					E12.5-7d
		Stella-ECFP intensity	H2B-mCherry absolute intensity	H2B-mCherry relative intensity	Circularity	Area	Stella-ECFP intensity	H2B-mCherry absolute intensity	H2B-mCherry relative intensity	Circularity	Area	Stella-ECFP intensity	H2B-mCherry absolute intensity	H2B-mCherry relative intensity	Circularity	Area	Stella-ECFP intensity	H2B-mCherry absolute intensity	H2B-mCherry relative intensity	Circularity	Area	Stella-ECFP intensity	H2B-mCherry absolute intensity	H2B-mCherry relative intensity	Circularity	Area	Stella-ECFP intensity	H2B-mCherry absolute intensity	H2B-mCherry relative intensity	Circularity	Area	Stella-ECFP intensity	H2B-mCherry absolute intensity	H2B-mCherry relative intensity	Circularity	Area
Germ cell	1	936.463	1986.41	0.696948	0.926	47.622	4136.67	1802.35	0.591822	0.974	68.896	972.246	1548.76	0.456203	0.965	61.658	566.952	1917.06	0.416819	0.978	73.836	345.901	2155.34	0.450702	0.956	72.496	2970.83	2539.83	0.491094	0.982	68.953	8825.26	4543	0.63981	0.987	92.065
	2	823.986	1957.57	0.686826	0.891	56.392	4699.89	1685.46	0.553438	0.943	68.877	1199.81	1687.61	0.4971	0.972	64.3	1261.43	1821.26	0.39599	0.979	68.915	671.511	2608.63	0.545489	0.976	53.749	2756.75	2378.19	0.45984	0.986	74.908	9268.95	4559	0.642063	0.991	98.327
	3	871.158	1850.75	0.649349	0.98	98.308	3369.91	1975.73	0.648752	0.984	67.153	1265.21	1490.18	0.438945	0.978	55.32	607.397	2137.07	0.464655	0.975	76.747	482.598	2338.57	0.489019	0.976	64.76	3017.57	2633.08	0.509125	0.979	63.324	15373.9	5371.99	0.75656	0.99	89.787
	4	842.779	1639.31	0.575163	0.868	55.703	3160.83	1612.07	0.52934	0.973	61.313	1182.43	1528.21	0.450149	0.977	59.915	533.42	1698.26	0.369246	0.977	62.864	1145.72	2909.9	0.608488	0.952	56.028	3001.07	2635.76	0.509642	0.989	72.553	798.269	3276.51	0.461445	0.986	61.179
	5	834.287	1744.69	0.612139	0.987	65.775	3029.74	1914.24	0.628563	0.958	69.432	1252.92	1484.71	0.437334	0.961	69.93	907.866	1621.44	0.352544	0.966	61.524	1054.26	2916.01	0.609766	0.978	60.854	2871.43	2189.88	0.423429	0.988	81.381	799.725	3308.01	0.465881	0.983	49.996
	6	752.135	1762.43	0.618362	0.943	95.321	3890.28	1857.93	0.610072	0.867	52.16	1317.33	1533.25	0.451632	0.971	64.013	526.733	2002.69	0.435437	0.973	68.302	1289.61	2059.56	0.430673	0.966	73.185	2720.08	2756.21	0.532933	0.989	64.319	13553.1	4998.08	0.7039	0.989	102.003
	7	929.155	1756.99	0.616452	0.927	81.438	3957.93	1731.13	0.568436	0.979	78.413	1203.11	1490.8	0.43913	0.971	61.619	1100.26	1817.93	0.395266	0.989	81.093	355.646	2333.8	0.48802	0.988	58.441	2838.84	2463.78	0.476389	0.953	75.694	804.817	2852.98	0.401797	0.989	57.694
	8	816.266	1758.3	0.616912	0.927	75.904	3740.09	1805.92	0.592993	0.983	77.053	913.173	1477.81	0.435302	0.957	79.6	625.391	2155.74	0.468715	0.952	68.819	1337.22	1970	0.411945	0.986	76.632	4219.93	2777.59	0.537067	0.975	80.404	24491	5172.96	0.72853	0.989	102.769
	9	823.833	1777.57	0.623674	0.968	99.495	3591.49	2049.84	0.673089	0.952	73.97	913.743	1383.49	0.407521	0.974	80.978	629.343	2136.2	0.464466	0.979	76.479	1232.24	2192.18	0.458407	0.965	70.045	2336.49	2890.61	0.55892	0.971	63.553	16293.6	5179.56	0.729459	0.986	83.41
	10	815.167	1601.87	0.562029	0.954	71.021	4175.47	1917.08	0.629496	0.958	68.819	919.549	1334.46	0.393077	0.975	94.229	295.974	1728.25	0.375767	0.982	56.986	1318.85	2010.24	0.420361	0.971	79.485	743.864	2218.26	0.428916	0.985	61.179	18995.3	4965.74	0.699347	0.99	91.472
	11	685.667	1835.52	0.644007	0.969	75.828	2804.04	1529.75	0.50231	0.95	83.181	1260.64	1640.98	0.483366	0.91	45.133	262.554	1940.87	0.421996	0.982	64.128	91.122	1496.75	0.312984	0.967	67.249	777.062	2194.98	0.424414	0.987	54.937	22871.9	5107.77	0.719349	0.99	93.482
	12	875.664	1731.44	0.60749	0.862	64.358	4108.69	1940.39	0.637149	0.887	83.698	1332.68	1538.96	0.453314	0.941	40.69	44.812	1774.91	0.385912	0.969	70.16	1299.5	2017.89	0.421961	0.958	78.259	762.354	1958.39	0.378668	0.987	80.174	909.345	3163.78	0.445569	0.974	73.357
	13	730.27	1586.19	0.556526	0.954	53.003	4167.63	2053.06	0.674144	0.965	70.37	830.739	1471.32	0.433392	0.974	72.63	617.91	2059.69	0.447831	0.979	83.927	1147.06	2098.27	0.438769	0.985	68.838	811.202	2102.83	0.406596	0.983	81.074	1144.96	3383.68	0.476538	0.971	59.226
	14	887.919	1511.9	0.530462	0.922	49.882	3571.06	1939.79	0.636951	0.971	71.423	1368.54	1875.53	0.552455	0.978	71.021	624.435	2152.51	0.468013	0.97	72.457	2025.93	2142.45	0.448007	0.979	75.004	3350.04	2703.53	0.522747	0.985	66.847	808.329	3142.02	0.442504	0.984	60.815
	15	686.536	1443.48	0.506457	0.902	61.428	4754.48	2024.44	0.664749	0.95	71.404	1399.54	1691.14	0.498141	0.959	79.466	561.993	1995.36	0.433843	0.978	65.564	1413.29	2015.17	0.421392	0.981	68.053	1630.96	2353.66	0.455096	0.984	83.966	8456.77	3969.5	0.559041	0.989	110.18
	16	744.165	1470.77	0.516029	0.973	63.19	5293.46	1816.41	0.59644	0.99	90.016	2519.46	1562.34	0.460201	0.968	63.917	555.146	2183.93	0.474843	0.979	63.458	58.698	1914.3	0.4003	0.978	56.698	1338.66	2794.67	0.540369	0.967	108.073	21454.7	5308.25	0.747583	0.99	108.437
	17	779.215	1666.02	0.584533	0.87	71.328	3441.22	1956.45	0.642423	0.914	48.407	2747.17	1711.89	0.504254	0.973	56.162	1390.79	2248.32	0.488844	0.982	72.017	68.396	2503.46	0.523498	0.982	65.679	1445.35	2017.73	0.390142	0.971	90.399	1334.4	3383.28	0.476482	0.982	65.756
	18	924.547	2223.93	0.780284	0.9	53.232	2795.96	1812.25	0.595072	0.923	71.385	2486.12	1588.83	0.468005	0.97	67.824	436.837	2048.49	0.445396	0.98	67.824	127.464	2621.67	0.548217	0.957	58.537	1244.44	2687.36	0.51962	0.988	97.791	762.437	2498.36	0.351855	0.989	75.962
	19	1003.2	2007.45	0.70433	0.898	57.024	2717.75	1518.17	0.498508	0.988	75.177	2816.9	1629.4	0.479956	0.982	69.738	417.22	2045.87	0.444825	0.971	66.521	71.722	2010.67	0.42045	0.953	66.158	1281.41	2438.47	0.471494	0.98	68.398	6715.48	4499.89	0.633738	0.985	110.141
	20	977.08	2035.19	0.714062	0.952	50.188	3204.87	2097.06	0.688594	0.834	65.219	778.731	1497.98	0.441245	0.973	70.236	409.662	2261.68	0.491749	0.973	66.483	122.217	2313.66	0.483809	0.983	72.132	735.068	2066.06	0.399488	0.981	60.547	3112.82	3190.51	0.449333	0.983	79.925
	21	970.141	1885.51	0.661546	0.976	77.551	3240.52	2362.13	0.775633	0.97	56.698	1194.48	1616.05	0.476021	0.976	63.745	393.355	2118.84	0.460692	0.98	62.041	377.871	2179.43	0.455741	0.968	64.894	723.252	1867.66	0.361124	0.987	48.771	14243.9	5192.11	0.731226	0.99	127.796
	22	851.03	1861.36	0.653072	0.945	60.279	3236.56	2021.57	0.663805	0.864	58.632	1409.99	1492.57	0.439651	0.978	65.66	93.324	2091.82	0.454818	0.981	71.481	1164.83	2621.05	0.548088	0.979	60.566	781.597	1959.35	0.378853	0.987	53.252	13573.6	5169.4	0.728028	0.985	121.113
	23	1049.23	1985.2	0.696522	0.952	55.262	4672.2	1820.16	0.597669	0.97	52.562	1234.9	1554.19	0.457802	0.983	64.683	791.601	1944.79	0.42285	0.973	52.467	47.005	2109.23	0.441061	0.984	66.158	749.346	2067.47	0.399761	0.987	59.398	11509.7	5117.87	0.720771	0.988	121.305
	24	959.898	2196.6	0.770693	0.956	59.073	4151.32	1821.92	0.598247	0.964	61.983	1123.44	1442.4	0.424872	0.98	59.015	778.432	2370.77	0.515469	0.938	58.92	50.802	1823.88	0.381391	0.978	74.353	739.269	1974.15	0.381716	0.981	65.487	3678.62	2872.85	0.404596	0.984	75.234
	25	898.055	1985.01	0.696455	0.983	65.2	4941.88	1603.1	0.526396	0.96	64.128	1360.15	1499.21	0.441606	0.963	61.313	946.169	1923.02	0.418116	0.986	79.523	64.06	1909.34	0.399261	0.972	78.796	750.002	1951.5	0.377335	0.986	70.045	5178.96	3132.17	0.441116	0.981	80.844
	26	690.735	1834.28	0.643571	0.934	56.583	4086.41	1842.34	0.604953	0.987	56.871	1318.47	1646.05	0.484859	0.968	69.049	959.219	1881.37	0.409059	0.979	71.309	470.849	2199.4	0.459915	0.96	83.257	761.503	2075.26	0.401266	0.982	74.411	1451.07	2781.71	0.39176	0.991	78.547
	27	970.686	1890.38	0.663252	0.949	72.4	4687.33	1882.12	0.618014	0.946	53.347	1087.9	1727.97	0.508991	0.972	60.93	1389.71	2076.87	0.451567	0.975	73.549	976.943	1773.4	0.370835	0.98	78.796	564.959	2340.74	0.452599	0.985	74.066	4220.6	3716.91	0.523468	0.989	110.907
	28	1057.64	1880.56	0.659809	0.955	79.293	3186.04	1728.91	0.567707	0.933	76.823	1207.09	1484.6	0.437301	0.983	69.815	1468.66	2016.03	0.438338	0.964	63.879	259.852	1680.84	0.351481	0.963	80.902	567.107	2217.8	0.428828	0.986	58.613	4675.67	3551.2	0.50013	0.983	79.638
	29	1027.58	1799.35	0.631316	0.981	75.808	3140.98	1698.43	0.557698	0.922	90.84	1061.34	1846.51	0.543908	0.963	67.594	1770.6	1918.01	0.417027	0.967	63.343	650.745	1814.97	0.379529	0.977	65.487	563.605	2286.05	0.442023	0.974	69.796	1481.92	3066.74	0.431901	0.979	77.225
	30	1045.49	1962.22	0.68846	0.98	69.738	2847.55	1830.35	0.601017	0.876	69.087	1087.21	1624.29	0.478449	0.99	74.928	1163.04	2103.21	0.457294	0.965	49.499	917.484	2427.7	0.507656	0.964	62.653	2933.9	2934.63	0.567431	0.981	72.113	1404.7	2467.77	0.347546	0.991	73.894
	31	1004.9	1523.8	0.534637	0.984	94.804	3046.85	1767.74	0.580457	0.888	58.288	1156.68	1573.37	0.463451	0.974	77.091	1583.99	1958.15	0.425754	0.955	62.117	586.584	1520.57	0.317965	0.982	70.696	2902.66	2633.68	0.509241	0.978	61.888	5723.2	3539.52	0.498486	0.99	86.168
	32	1154.78	1920.94	0.673976	0.948	66.732	2481.07	1804.63	0.592571	0.876	83.449	1408.15	1547.92	0.455955	0.974	69.413	81.122	2017.88	0.43874	0.959	55.358	717.434	1926.94	0.402942	0.979	62.06	567.546	2377.99	0.459801	0.984	60.796	10928.3	4445.69	0.626105	0.986	123.89
	33	914.38	1999.3	0.70147	0.89	54.649	2438.19	2049.06	0.672833	0.946	63.841	1015.98	2067.88	0.609112	0.978	73.281	1466.67	2041.33	0.44384	0.978	58.345	109.055	2270.05	0.47469	0.977	62.328	1297.72	2393.66	0.46283	0.989	76.287	7222.06	3524.95	0.496433	0.981	83.315
	34	936.07	1949.63	0.684044	0.935	64.76	2508.38	1872.09	0.61472	0.988	81.304	542.282	1405.76	0.41408	0.978	69.777	1486.98	2105.84	0.457866	0.967	62.443	104.023	2239.04	0.468204	0.985	68.455	2429.1	2530.93	0.489374	0.98	55.856	7222.06	3814.01	0.537143	0.986	67.919
	35	952.387	2165.59	0.759811	0.969	55.052	2765.81	1794.97	0.589398	0.883	67.441	816.691	1362.41	0.40131	0.97	51.701	1482.89	2117.28	0.460353	0.972	52.39	90.448	2288.88	0.478626	0.975	55.377	1410.85	2108.65	0.407721	0.964	71.998	8355.41	3520.78	0.495847	0.98	74.525
	36	755.054	1804.73	0.633204	0.957	80.078	2604.91	1717.5	0.563962	0.989	81.955	753.671	1616.83	0.476252	0.981	68.838	77.651	2015.76	0.43828	0.978	71.232	90.372	1776.48	0.37148	0.981	58.288	2368.32	2448.93	0.473517	0.979	54.822	13131.6	4233.73	0.596254	0.981	86.761
	37	735.173	1814.43	0.636604	0.882	70.543	3002.49	1926.25	0.632504	0.961	45.267	1493.52	1629.13	0.479877	0.981	76.689	1701.72	2541.66	0.552624	0.97	47.871	529.215	1814.65	0.37946	0.979	63.017	533.868	2203.35	0.426033	0.977	69.662	4494	2341.9	0.329819	0.98	88.887
	38	732.848	1825.05	0.64033	0.962	79.619	3392.32	1833.53	0.602061	0.983	62.577	1146.16	1374.21	0.404786	0.987	69.815	1589.05	2464.78	0.535909	0.978	55.262	434.213	1872.68	0.391596	0.979	72.419	525.69	2086.63	0.403465	0.955	73.434	7041.77	3055.7	0.430347	0.99	81.515
	39	863.456	2273.15	0.79755	0.978	70.466	2817.51	1793.57	0.588939	0.905	60.93	901.586	1282.01	0.377627	0.966	63.764	1786.95	2286.88	0.497228	0.958	62.558	1335.59	2331.46	0.487532	0.976	60.605	533.384	2372.68	0.458773	0.987	60.7	6261.06	2946.28	0.414937	0.981	71.538
	40	677.975	1691.91	0.593619	0.981	84.387	3168.04	1787.72	0.587019	0.982	60.49	720.388	1526.78	0.449727	0.976	71.864	1682.6	1971.88	0.428738	0.973	60.854	1496.98	2186.57	0.457233	0.949	59.092	531.433	2154.08	0.416507	0.972	61.983	5899.39	2941.87	0.414315	0.983	96.01
	Average	874.675	1839.92	0.645549	0.94175	68.4679	3525.7	1849.94	0.607449	0.9434	68.072	1268	1562.19	0.460159	0.97125	66.9336	876.746	2042.84	0.444168	0.972725	65.5636	653.333	2134.88	0.446424	0.9731	67.262	1577.21	2344.65	0.453355	0.980275	69.7963	7861.82	3832.7	0.539775	0.9854	86.8254
	STDEV.S	119.925	198.738	0.0697288	0.0361626	13.726	756.18	161.571	0.0530535	0.0424124	11.0833	514.875	150.301	0.0442727	0.0133661	9.65797	537.202	192.547	0.0418648	0.00996401	8.46664	544.365	328.324	0.0686558	0.0104705	7.87219	1061.03	290.234	0.0561188	0.00873833	12.0954	6607.85	941.247	0.13256	0.00475988	19.4786
Somatic cell	1	44.727	3754.93	1.31744	0.632	61.179	55.914	3150.14	1.03438	0.831	88.025	51.356	3494.39	1.02931	0.705	82.357	91.465	3724.67	0.809841	0.852	67.804	62.899	5212.04	1.08989	0.796	60.777	767.394	5846.33	1.13043	0.849	57.656	1071.01	9442.91	1.32988	0.805	75.234
	2	18.518	3307.93	1.16061	0.723	93.789	209.585	2451.67	0.805033	0.827	135.073	334.57	2957.3	0.8711	0.786	66.004	187.318	3882.6	0.84418	0.562	57.579	117.581	6425.6	1.34366	0.545	63.324	692.576	6163.97	1.19185	0.858	61.39	842.306	7913.31	1.11446	0.739	85.076
	3	39.134	3484.49	1.22256	0.705	92.448	165.65	2764.56	0.907775	0.679	83.372	393.339	2640.91	0.777903	0.921	48.752	66.176	3291.4	0.715637	0.813	66.981	74.139	6689.37	1.39881	0.669	68.704	736.943	5812.3	1.12385	0.836	79.083	733.165	8452.75	1.19044	0.81	57.828
	4	103.362	3971.9	1.39357	0.676	79.293	285.645	3582.99	1.17652	0.632	90.17	118.281	3642.13	1.07282	0.621	55.856	170.863	3741.79	0.813564	0.562	68.819	100.396	4570.14	0.95566	0.791	76.23	661.316	5362.81	1.03694	0.801	127.088	721.317	9359.45	1.31813	0.549	56.966
	5	24.723	3423.86	1.20129	0.782	93.042	319.235	3342.45	1.09753	0.697	65.315	102.607	3088.9	0.909863	0.767	59.992	41.855	3143.71	0.683525	0.897	109.873	157.777	5738.1	1.19989	0.884	67.192	923.376	5528.24	1.06892	0.787	100.452	1220.42	8573.27	1.20741	0.91	65.583
	6	12.4	3029.41	1.06289	0.878	72.419	100.645	2930.79	0.962358	0.951	79.849	206.732	3511.39	1.03431	0.856	61.945	92.302	3787.61	0.823526	0.865	91.625	107.988	4740.94	0.991376	0.823	89.691	748.897	4701.74	0.909114	0.838	88.465	723.003	8815.55	1.24153	0.602	60.968
	7	32.962	3554.55	1.24714	0.891	79.332	236.917	3131.51	1.02827	0.793	66.004	47.246	2477.16	0.729671	0.594	69.451	48.675	3645.69	0.792669	0.684	70.16	77.953	5994.14	1.25343	0.584	54.305	675.811	4357.63	0.842578	0.7	94.765	996.842	8337.86	1.17426	0.867	74.411
	8	109.979	3431.45	1.20395	0.865	61.792	141.951	3106.97	1.02021	0.805	84.712	79.63	3235.57	0.953068	0.745	80.787	60.123	4517.65	0.982256	0.714	73.204	87.228	4626.8	0.967508	0.634	101.831	603.89	6113.9	1.18216	0.85	82.338	803.53	6544.05	0.921626	0.752	113.569
	9	47.297	2837.69	0.995625	0.764	73.377	65.721	3186.25	1.04624	0.779	76.651	82.331	4081.9	1.20236	0.815	38.144	59.67	5093.81	1.10753	0.634	83.142	83.854	3535.41	0.739289	0.755	102.31	613.06	5258.19	1.01671	0.852	98.155	757.101	6695.89	0.943011	0.805	46.262
	10	71.462	3138.18	1.10105	0.631	70.964	153.412	3019.19	0.991385	0.872	106.293	53.641	3155.45	0.929466	0.821	86.914	54.821	4193.31	0.911735	0.682	53.922	117.303	5287.76	1.10572	0.748	80.576	614.926	5811.79	1.12375	0.873	89.997	930.887	7035.01	0.990769	0.747	84.061
	11	29.189	3316.82	1.16373	0.846	85.115	105.472	3610.28	1.18548	0.529	86.474	147.467	3879.7	1.1428	0.637	57.177	40.897	4364.46	0.948949	0.731	93.54	56.745	3645.05	0.762215	0.896	108.897	642.422	6091.39	1.17781	0.833	58.766	704.477	9556.37	1.34586	0.609	64.492
	12	134.46	2430.86	0.852886	0.949	89.346	95.789	2444.05	0.802531	0.956	111.999	105.463	4064.57	1.19726	0.659	70.753	47.807	2722.12	0.591861	0.647	104.205	113.511	3449.44	0.721312	0.665	101.831	655.115	4971.91	0.961353	0.868	102.099	2054.02	7649.53	1.07732	0.703	69.509
	13	56.623	2343.8	0.822337	0.796	64.013	104.799	3387.33	1.11227	0.882	78.489	72.786	2527.04	0.744363	0.709	57.139	39.393	3788.13	0.823639	0.747	75.023	91.191	5116.1	1.06983	0.752	82.338	605.636	5487.41	1.06103	0.755	85.076	779.876	5786.89	0.814991	0.729	54.324
	14	69.78	2107.43	0.739406	0.8	69.106	383.104	3351.79	1.1006	0.667	62.136	72.084	3736.14	1.10051	0.813	85.517	167.377	5139.58	1.11748	0.625	51.394	396.575	4235.65	0.885717	0.551	73.223	604.737	4876.22	0.942851	0.585	61.677	716.775	7323.1	1.03134	0.79	91.759
	15	67.273	2067.34	0.72534	0.698	70.198	97.235	3103.97	1.01922	0.732	61.428	60.321	2747.76	0.809379	0.947	106.963	63.285	6111.46	1.32879	0.469	69.164	95.516	5215.05	1.09052	0.629	65.238	587.481	5281.73	1.02126	0.858	102.674	914.126	7999.69	1.12663	0.613	56.852
	16	86.08	2363.22	0.829155	0.774	67.804	334.225	3043.52	0.999373	0.689	50.264	175.397	2936.6	0.865003	0.788	65.621	91.245	5519.23	1.20003	0.705	73.798	52.344	4973.65	1.04004	0.707	97.714	586.771	5660.14	1.09443	0.91	100.05	858.138	8584.69	1.20902	0.768	77.934
	17	106.511	1980.75	0.694961	0.983	74.315	253.361	2653.3	0.871242	0.952	48.465	92.043	3535.3	1.04136	0.771	63.362	68.409	5845.43	1.27095	0.549	76.249	52.171	5950.53	1.24431	0.634	91.874	607.21	4555.27	0.880794	0.754	59.417	757.529	7544.25	1.06249	0.781	82.97
	18	43.846	3007.71	1.05528	0.695	86.206	204.361	3714.22	1.21961	0.744	53.749	116.83	3516.23	1.03574	0.549	49.364	66.039	4992.19	1.08543	0.694	78.451	44.078	3187.27	0.666489	0.839	91.721	590.98	6000.16	1.16017	0.678	87.661	727.483	5720.14	0.805591	0.803	121.784
	19	30.532	2615.74	0.91775	0.83	86.953	235.167	2441.92	0.801832	0.561	53.941	141.772	3322.65	0.978718	0.675	79.389	57.676	5142.35	1.11808	0.788	77.493	115.334	3708.11	0.775402	0.48	85.804	588.709	5186.14	1.00278	0.716	55.837	1118.79	7386.67	1.0403	0.897	85.172
	20	18.331	2231.33	0.78288	0.851	82.951	118.646	2857.97	0.938445	0.915	82.357	92.573	3381.25	0.99598	0.873	83.832	183.733	4239.61	0.921804	0.831	77.838	154.319	5520.72	1.15444	0.584	58.096	582.151	5354.11	1.03525	0.67	74.047	717.129	6494.93	0.914708	0.742	104.569
	21	25.639	2530.49	0.887839	0.665	95.933	360.583	2799.38	0.919208	0.769	57.388	164.854	3168.8	0.9334	0.782	40.92	43.02	4714.73	1.02511	0.822	56.622	62.12	4173.31	0.872679	0.567	88.695	589.383	4227.7	0.817456	0.666	50.935	636.158	8550.81	1.20425	0.664	68.034
	22	20.816	2437.56	0.855237	0.967	101.391	41.949	2591.97	0.851103	0.953	59.532	54.45	3475.41	1.02371	0.892	53.175	43.503	5734.6	1.24685	0.468	108.667	46.094	4821.48	1.00822	0.782	44.424	570.734	5632.46	1.08908	0.685	88.121	754.028	7309.43	1.02942	0.741	82.912
	23	96.604	2998.22	1.05195	0.574	72.477	475.11	3063.3	1.00587	0.732	66.866	197.843	3684.93	1.08543	0.825	79.676	47.671	4108.45	0.893285	0.607	98.672	51.487	4279.42	0.894868	0.565	81.112	600.642	5346.98	1.03388	0.84	47.277	626.675	5279.47	0.743531	0.883	92.085
	24	54.067	2385.42	0.836941	0.954	71.117	88.678	3264.8	1.07203	0.796	63.745	379.432	2815.3	0.829272	0.724	68.302	70.315	4687.68	1.01923	0.813	87.47	64.672	4353.57	0.910374	0.79	69.777	597.622	4541.43	0.878117	0.857	69.623	675.028	6596.93	0.929073	0.628	82.166
	25	20.55	2622.09	0.91998	0.798	67.153	100.302	2875.01	0.94404	0.809	69.298	101.818	3785.08	1.11493	0.728	66.215	315.687	4036.85	0.877718	0.671	90.782	82.569	5163.25	1.07969	0.541	71.232	568.285	4423.73	0.855359	0.579	43.16	667.908	6467.71	0.910875	0.728	68.206
	26	47.151	2735.36	0.959723	0.912	80.653	261.098	2924.13	0.960172	0.608	78.796	70.287	3470.78	1.02235	0.839	80.155	193.36	4475.72	0.97314	0.492	72.783	51.053	4514.86	0.944102	0.689	65.679	573.549	4392.08	0.84924	0.935	98.25	699.698	6215.62	0.875371	0.844	111.654
	27	62.275	2287.13	0.802455	0.967	81.802	224.3	2642.95	0.867843	0.93	60.394	243.287	3210.61	0.945716	0.664	63.687	47.511	3782.49	0.822414	0.725	114.909	82.472	4397.74	0.91961	0.486	88.178	569.857	5471.9	1.05803	0.896	73.645	750.708	6673.07	0.939797	0.644	106.369
	28	21.241	2685.54	0.942243	0.824	99.82	426.693	2919.96	0.958802	0.841	73.683	156.449	2805.64	0.826427	0.619	75.923	206.801	4676.7	1.01684	0.605	47.258	46.587	3779.11	0.790249	0.795	85.995	573.763	4971.44	0.961263	0.861	71.232	648.624	4598.41	0.647614	0.82	68.475
	29	19.045	3287.91	1.15359	0.687	43.122	131.91	3137.03	1.03008	0.688	39.292	67.819	3778.17	1.1129	0.731	50.054	55.15	3999.7	0.869641	0.57	30.695	75.729	5978.68	1.2502	0.892	86.512	586.513	3435.67	0.664311	0.671	73.415	623.257	6875.62	0.968322	0.85	67.096
	30	15.873	2381.16	0.835448	0.789	101.218	56.475	2943.21	0.966436	0.683	65.985	135.252	3596.84	1.05948	0.616	80.442	83.298	5083.75	1.10534	0.661	45.439	122.65	3859.63	0.807086	0.743	107.097	563.378	5007.96	0.968324	0.812	80.059	616.534	7731.65	1.08888	0.702	63.075
	31	21.006	3273.94	1.14869	0.865	74.411	99.273	3389.55	1.113	0.766	53.884	345.217	3687.43	1.08617	0.829	63.726	300.992	4504.69	0.979439	0.606	70.045	73.68	4895.7	1.02374	0.844	70.734	561.422	5059.67	0.978323	0.88	105.144	703.687	6734.19	0.948404	0.577	67.785
	32	21.211	2299.09	0.806652	0.968	76.632	472.735	2179.05	0.715517	0.938	69.03	370.546	3690.16	1.08697	0.895	66.943	83.447	4152.89	0.902948	0.749	63.458	74.251	4090.82	0.855429	0.86	96.412	568.259	4822.34	0.932432	0.73	104.244	748.917	6184.69	0.871016	0.702	72.974
	33	32.705	3422.53	1.20082	0.855	56.794	136.572	3364.52	1.10478	0.742	52.371	147.442	3471.12	1.02245	0.681	67.766	55.531	4831.3	1.05045	0.418	74.564	58.422	4176.09	0.873262	0.498	81.112	575.767	5537.92	1.0708	0.734	91.97	710.741	6104.87	0.859775	0.666	67.613
	34	22.208	2766.59	0.970678	0.746	70.619	125.39	3245.04	1.06554	0.778	55.664	93.804	4328.14	1.2749	0.866	80.864	170.794	5031.63	1.09401	0.696	56.545	63.824	5520.93	1.15448	0.514	54.783	574.946	5256.63	1.01641	0.781	94.038	710.741	6652.56	0.936908	0.598	54.994
	35	13.567	2882.63	1.01139	0.812	58.077	51.206	2563.39	0.841718	0.809	70.906	131.06	4424.04	1.30314	0.699	98.308	89.664	4971.74	1.08099	0.511	61.734	50.65	3926.78	0.821127	0.877	100.165	570.815	5086.41	0.983492	0.815	75.559	757.439	4734.38	0.666763	0.821	83.946
	36	14.134	2786.53	0.977674	0.849	93.31	230.322	2922.51	0.959639	0.71	81.017	105.245	3757.61	1.10684	0.78	85.957	58.868	5945.98	1.29281	0.848	83.41	72.195	4652.47	0.972878	0.734	84.291	574.529	5773.4	1.11633	0.652	87.527	829.784	5610.97	0.790216	0.843	72.936
	37	20.645	2621.55	0.919791	0.666	77.532	96.732	4335.91	1.42374	0.72	88.14	112.893	2846.58	0.838488	0.735	80.595	149.154	5525.23	1.20133	0.585	66.33	67.562	5462.53	1.14227	0.679	61.16	556.917	5291.54	1.02316	0.602	54.247	1041.61	5727.63	0.806647	0.764	68.551
	38	13.395	3808.43	1.33621	0.743	80.002	308.453	3533.34	1.16021	0.854	88.561	51.927	4158.99	1.22507	0.748	63.496	182.451	5555.39	1.20789	0.604	53.156	142.168	4749.76	0.99322	0.734	30.963	572.132	6105.79	1.1806	0.797	66.292	645.265	8166.83	1.15017	0.765	53.673
	39	26.279	3157.13	1.1077	0.848	100.395	88.523	2646.9	0.869139	0.736	64.032	161.491	2847.23	0.838679	0.796	48.847	55.804	5389.45	1.17181	0.732	64.587	102.181	5367.85	1.12247	0.694	47.909	536.6	4913.47	0.950053	0.652	82.874	558.624	6809.86	0.959061	0.742	54.439
	40	15.931	2237.78	0.785142	0.751	56.832	36.637	3200.21	1.05083	0.885	76.766	115.703	2860.84	0.842687	0.842	57.675	122.265	5874.53	1.27728	0.712	62.385	71.322	5301.32	1.10856	0.649	67.077	520.282	3151.38	0.609341	0.853	85.019	570.922	5780.93	0.814153	0.853	104.263
	Average	43.2883	2850.16	1	0.800225	77.8233	186.994	3045.43	1	0.781	72.5029	143.832	3394.9	1	0.758575	68.5511	101.86	4599.26	1	0.67365	73.2444	90.5148	4782.18	1	0.697475	77.6246	612.37	5171.78	1	0.779225	80.2331	803.107	7100.55	1	0.7464	76.0142
	STDEV.S	31.9035	526.999	0.184901	0.105296	13.923	122.135	413.213	0.135683	0.109612	18.6	96.226	492.802	0.14516	0.0958797	15.1327	70.6627	835.034	0.181559	0.120299	18.527	57.8482	844.117	0.176513	0.123792	18.3453	74.3698	682.669	0.131999	0.0957048	18.936	251.297	1265.82	0.178271	0.0939877	18.4148
