# Supplementary material for: Dynamic blebbing and absence of organelle transfer during mouse oocyte formation
Source: EMBO J. 2026 Apr 21;45(11):3880–925. doi: 10.1038/s44318-026-00780-6 (PMC13226715; doi:10.1038/s44318-026-00780-6)
Supplement: Supplementary file 22 — Figure EV3 Source Data [file 44318_2026_780_MOESM22_ESM.zip]

Archive with 3 entries (1 files):
- Figure_EV3/
- Figure_EV3/EV3C/
- Figure_EV3/EV3C/SourceData_FigEV3C.xlsx
