# Supplementary material for: Dynamic blebbing and absence of organelle transfer during mouse oocyte formation
Source: EMBO J. 2026 Apr 21;45(11):3880–925. doi: 10.1038/s44318-026-00780-6 (PMC13226715; doi:10.1038/s44318-026-00780-6)
Supplement: Supplementary file 22 — Figure EV3 Source Data [file 44318_2026_780_MOESM22_ESM.zip › Figure_EV3/EV3C/SourceData_FigEV3C.xlsx]

## Sheet: Axis formation
Axis formation measurement
		In Vivo							Ex Vivo
		Sample 1	Sample 2	Sample 3	Sample 4				Sample 1	Sample 2	Sample 3	Sample 4
E15.5	Count	0 / 40	0 / 40	0 / 40	0 / 40		E12.5+3d	Count	0 / 40	0 / 40	0 / 40	0 / 40
	Ratio	0	0	0	0			Ratio	0	0	0	0
E16.5	Count	1 / 40	0 / 40	1 / 40	2 / 40		E12.5+4d	Count	1 / 40	1 / 40	0 / 40	0 / 40
	Ratio	2.5	0	2.5	5			Ratio	2.5	2.5	0	0
E17.5	Count	18 / 40	14 / 40	17 / 40	17 / 40		E12.5+5d	Count	13 / 40	14 / 40	15 / 40	17 / 40
	Ratio	45	35	42.5	42.5			Ratio	32.5	35	37.5	42.5
E18.5	Count	34 / 40	37 / 40	32 / 40	37 / 40		E12.5+6d	Count	37 / 40	40 / 40	38 / 40	39 / 40
	Ratio	85	92.5	80	92.5			Ratio	92.5	100	95	97.5
E19.5/PD0	Count	16 / 40	21 / 40	19 / 40	20 / 40		E12.5+7d	Count	29 / 40	20 / 40	31 / 40	14 / 40
	Ratio	40	52.5	47.5	50			Ratio	72.5	50	77.5	35
PD1	Count	2 / 40	1 / 40	7 / 40	7 / 40		E12.5+8d	Count	9 / 40	3 / 40	3 / 40	5 / 40
	Ratio	5	2.5	17.5	17.5			Ratio	22.5	7.5	7.5	12.5
PD2	Count	0 / 40	0 / 40	1 / 40	0 / 40		E12.5+9d	Count	1 / 40	0 / 40	0 / 40	0 / 40
	Ratio	0	0	2.5	0			Ratio	2.5	0	0	0
