# Supplementary material for: Dynamic blebbing and absence of organelle transfer during mouse oocyte formation
Source: EMBO J. 2026 Apr 21;45(11):3880–925. doi: 10.1038/s44318-026-00780-6 (PMC13226715; doi:10.1038/s44318-026-00780-6)
Supplement: Supplementary file 23 — Figure EV4 Source Data [file 44318_2026_780_MOESM23_ESM.zip › Figure_EV4/EV4B-G/SourceData_FigEV4B-G.xlsx]

## Sheet: Nuclear rotation
Rotation speed and XY velocity
	Germ cell 1			Germ cell 2			Germ cell 3
Time (sec)	Speed (µm/min)	X velocity (µm/min)	Y velocity (µm/min)	Speed (µm/min)	X velocity (µm/min)	Y velocity (µm/min)	Speed (µm/min)	X velocity (µm/min)	Y velocity (µm/min)
0
10	2.99024	2.67479	-1.3368	6.77652	6.03138	3.08928	6.7509	6.6198	1.32396
20	2.58277	0.936001	-2.4072	10.4208	-9.8562	-3.38352	3.85017	-0.441593	-3.82476
30	8.37853	4.01221	-7.3554	11.9384	-11.9157	0.73554	5.23832	4.11899	3.23634
40	15.801	-8.8266	13.1058	4.56982	3.82482	-2.5008	6.7876	-5.8842	-3.38346
50	12.9222	1.4712	12.8382	5.93011	-5.88432	-0.73554	8.30211	-8.238	1.02972
60	4.76233	3.7446	2.9424	2.63155	2.35374	-1.17684	11.3568	-9.1206	6.76698
70	2.00616	-1.2036	-1.605	4.87014	2.0595	-4.41324	11.7768	4.119	11.033
80	2.3814	1.47121	1.8726	4.61692	-4.26612	1.76526	2.04358	1.0296	-1.76526
90	3.63305	-0.401402	3.61081	1.76532	0	1.76532	13.1848	10.7388	7.64958
100	8.16514	6.95399	4.2792	3.54282	-2.64792	2.35374	6.06551	5.5902	-2.35374
110	1.71264	1.3374	1.06981	9.12181	7.20822	-5.59008	9.572	6.9138	-6.61986
120	6.45365	-5.34899	-3.61081	13.3382	13.2397	-1.6182	4.28912	3.67799	-2.20656
130	2.41078	0.802197	2.2734	9.79354	8.23818	5.29584	4.97793	-4.7076	1.61814
140	12.4603	-2.6748	-12.1698	3.18241	1.7652	2.64798	6.18032	4.8546	3.82482
150	5.03604	-0.588009	-5.00159	12.049	3.6774	11.4741	1.51459	0.735603	1.32396
160	18.1009	-17.9472	2.3538	10.7147	-1.6182	10.5918	6.35284	-4.266	-4.70742
170	18.6969	-15.888	9.8562	11.1226	3.825	-10.4442	1.78955	1.76521	0.294179
180	13.1084	12.9456	-2.0598	6.52955	-1.6182	-6.32586	2.18692	1.61819	-1.47108
190	3.22664	2.9424	1.3242	10.4236	1.6182	10.2973	3.35459	0.882603	3.2364
200	14.1664	-3.67799	13.6806	3.96115	-1.0296	3.825	3.12077	-3.0894	-0.441361
210	3.97425	2.5008	-3.08879	8.88645	-1.0296	8.8266	1.71564	1.47121	-0.8826
220	7.03936	-6.32521	-3.0894	6.25855	2.5008	-5.7372	7.18444	7.06139	-1.32396
230	1.84325	1.61821	0.882603	9.67023	2.2062	-9.4152	2.60674	-0.735592	2.5008
240	4.32663	4.119	-1.32421	4.51256	-1.4712	-4.266	1.47841	-0.146999	1.47108
250	3.03237	1.1766	-2.7948	2.10661	-0.882603	1.9128	2.29782	1.76519	1.47108
260	3.5551	-3.2364	1.4712	10.7394	2.5008	10.4442	2.12153	1.76521	1.17684
270	9.03284	7.797	-4.5606	5.73908	-0.146999	-5.7372	2.04878	1.91219	-0.73554
280	1.96253	-0.441605	-1.9122	8.9736	0	8.9736	7.62976	-2.5008	-7.20828
290	5.56124	4.41361	-3.3834	6.36658	-4.8546	-4.119	3.88643	-1.9122	-3.38346
300	7.4573	-1.91281	7.20781	9.69766	-8.97336	-3.6774	6.09561	-0.882591	-6.03138
