# Supplementary material for: Dynamic blebbing and absence of organelle transfer during mouse oocyte formation
Source: EMBO J. 2026 Apr 21;45(11):3880–925. doi: 10.1038/s44318-026-00780-6 (PMC13226715; doi:10.1038/s44318-026-00780-6)
Supplement: Supplementary file 24 — Figure EV5 Source Data [file 44318_2026_780_MOESM24_ESM.zip › Figure_EV5/EV5E,F/SourceData_FigEV5E,F.xlsx]

## Sheet: Bleb arc
Bleb arc measurement
			Absolute intensity		Relative intentisy
Time points	Time (sec)	Arc length (µm)	PlasMem mean	SiR-Actin mean	PlasMem mean	SiR-Actin mean
1	0	3.81922
2	3	9.6726	2782.49	739.958	0.843473	0.487878
3	6	10.7935	2869.54	864.893	0.86986	0.570251
4	9	11.001	2960.28	862.06	0.897367	0.568383
5	12	10.5444	3058.28	808.646	0.927075	0.533166
6	15	10.835	3136.12	876.293	0.950669	0.577768
7	18	11.2501	2902.57	897.289	0.879872	0.591611
8	21	10.9595	2830.94	904.201	0.858159	0.596168
9	24	10.5859	2821.89	935.145	0.855417	0.616571
10	27	11.084	3058.04	932.557	0.927003	0.614864
11	30	10.5029	2861.38	1031.96	0.867388	0.680406
12	33	9.00838	2963.68	1074.82	0.898397	0.708661
13	36	8.7593	2696.46	1121.67	0.817394	0.739551
14	39	8.51022	2823.85	1144.6	0.85601	0.75467
15	42	7.72147	2695.2	1087.4	0.817013	0.716956
16	45	6.80818	2693.53	1258.81	0.816505	0.829972
17	48	6.39305	2702.96	1276.57	0.819364	0.841682
18	51	5.81186	2696.18	1436.13	0.81731	0.946883
19	54	5.47975	2835.37	1200.62	0.859503	0.791606
20	57	4.85706	3126.73	1261.55	0.947825	0.831778
21	60	4.31738	3251.87	1410.57	0.985758	0.930035
22	63	4.15133	3254.81	1386.87	0.986651	0.914407
23	66	3.86074	3298.85	1516.69	1	1
