# Supplementary material for: Dynamic blebbing and absence of organelle transfer during mouse oocyte formation
Source: EMBO J. 2026 Apr 21;45(11):3880–925. doi: 10.1038/s44318-026-00780-6 (PMC13226715; doi:10.1038/s44318-026-00780-6)
Supplement: Supplementary file 25 — Figure EV6 Source Data [file 44318_2026_780_MOESM25_ESM.zip]

Archive with 5 entries (2 files):
- Figure_EV6/
- Figure_EV6/EV6B-D/
- Figure_EV6/EV6B-D/SourceData_Bleb-Chemical-1.xlsx
- Figure_EV6/EV6F-H/
- Figure_EV6/EV6F-H/SourceData_Bleb-Chemical-2.xlsx
