# Supplementary material for: Dynamic blebbing and absence of organelle transfer during mouse oocyte formation
Source: EMBO J. 2026 Apr 21;45(11):3880–925. doi: 10.1038/s44318-026-00780-6 (PMC13226715; doi:10.1038/s44318-026-00780-6)
Supplement: Supplementary file 25 — Figure EV6 Source Data [file 44318_2026_780_MOESM25_ESM.zip › Figure_EV6/EV6B-D/SourceData_Bleb-Chemical-1.xlsx]

## Sheet: Sheet1
Blebs per cell per 10 min
	Jasplakinolide				Cytochalasin D				Ciliobrevin D
Sample No.	DMSO	10 nM	100 nM	1 μM	DMSO	31.3 nM	125 nM	500 nM	DMSO	6.3 μM	25 μM	100 μM
1	16	6	7	0	15	0	14	1	19	29	12	24
2	7	4	8	0	14	36	9	0	7	5	5	9
3	0	13	14	0	6	10	2	0	1	17	8	12
4	5	3	14	0	8	7	4	1	0	21	5	1
5	4	17	8	0	11	15	35	0	0	0	0	18
6	12	13	22	0	5	6	6	1	18	11	3	6
7	10	21	18	0	14	9	11	0	14	10	14	1
8	4	12		0	7	8	5	0	14	14	7	18
9	32	8	11	0	0	11	9	0	5	0	21	6
10	23	3	38	0	11	8	8	0	33	6	15	4
11	37	13	4	0	9	5	5	1	20	15	19	19
12	29	8	14	0	20	3	9	1	4	14	12	4
13	21	30	3	2	3	14			15	11	20
14	15	0		0	8	8			16	3	11
15	10				13				23
16	6				22				21
17	0				25				15
18	12				11				20
19	7				22				23
20	3				11				4
