# Supplementary material for: Dynamic blebbing and absence of organelle transfer during mouse oocyte formation
Source: EMBO J. 2026 Apr 21;45(11):3880–925. doi: 10.1038/s44318-026-00780-6 (PMC13226715; doi:10.1038/s44318-026-00780-6)
Supplement: Supplementary file 27 — Figure EV9 Source Data [file 44318_2026_780_MOESM27_ESM.zip]

Archive with 5 entries (2 files):
- Figure_EV9/
- Figure_EV9/EV9B/
- Figure_EV9/EV9B/SourceData_FigEV9B.xlsx
- Figure_EV9/EV9E/
- Figure_EV9/EV9E/SourceData_FigEV9E.xlsx
