# Supplementary material for: Dynamic blebbing and absence of organelle transfer during mouse oocyte formation
Source: EMBO J. 2026 Apr 21;45(11):3880–925. doi: 10.1038/s44318-026-00780-6 (PMC13226715; doi:10.1038/s44318-026-00780-6)
Supplement: Supplementary file 27 — Figure EV9 Source Data [file 44318_2026_780_MOESM27_ESM.zip › Figure_EV9/EV9B/SourceData_FigEV9B.xlsx]

## Sheet: CellDiameter_EGFP-CETN2
Number of EGFP-CETN2 patterns
Germ cell diameter	None	1 pair/cluster	2 or more pairs/clusters	Total
≤ 11.9 μm	2	5	3	10
12.0 - 13.9 μm	0	30	14	44
14.0 - 15.9 μm	0	30	20	50
16.0 - 17.9 μm	0	11	14	25
≥ 18.0 μm	3	11	7	21
