# Supplementary material for: Dynamic blebbing and absence of organelle transfer during mouse oocyte formation
Source: EMBO J. 2026 Apr 21;45(11):3880–925. doi: 10.1038/s44318-026-00780-6 (PMC13226715; doi:10.1038/s44318-026-00780-6)
Supplement: Supplementary file 27 — Figure EV9 Source Data [file 44318_2026_780_MOESM27_ESM.zip › Figure_EV9/EV9E/SourceData_FigEV9E.xlsx]

## Sheet: FRAP
EGFP-CETN2 relative intentisy
	Bleached							Non-bleached
Time (min)	1	2	3	4	5	6	7	1	2	3	4	5	6	7
Pre-bleach	1	1	1	1	1	1	1	1	1	1	1	1	1	1
0	0.038841	0.058049	0.514271	0.264129	0.096441	0.180628	0.231538	1.07777	1.07401	1.18334	1.269	1.48304	0.816703	0.765416
5	0.048886	0.21025	0.410092	0.599856	0.507533	0.295001	0.293518	0.972401	1.19073	1.19205	1.07442	1.259	0.992161	0.54752
10	0.037751	0.123618	0.395692	0.427378	0.612463	0.345151	0.335339	0.946665	1.16493	0.882199	1.21068	0.945255	0.793669	0.668965
15	0.100636	0.303991	0.432795	0.275699	0.47525	0.405539	0.318545	1.34235	0.967337	1.0023	1.33611	0.790905	0.744314	0.907622
20	0.012238	0.288722	0.2687	0.622382	0.454492	0.290992	0.389931	1.19205	0.995745	1.18848	1.23206	0.877415	1.03136	0.75141
25	0.170571	0.279208	0.494585	0.58422	0.598395	0.465706	0.305293	1.01635	1.04238	1.29661	1.08459	0.941465	0.939802	1.03008
30	0.464704	0.365539	0.186632	0.740181	0.851389	0.409388	0.358149	1.02068	1.09766	1.05811	0.688984	1.04425	0.972833	0.812897
35	0.349047	0.737646	0.442481	0.677185	0.652167	0.398795	0.353563	1.27754	1.11991	1.32792	1.43466	1.04178	1.0003	0.954876
40	0.125151	0.521049	0.48636	0.543159	0.636679	0.424828	0.251815	1.22311	1.11621	0.849039	1.2702	0.701329	1.11463	0.917712
45	0.185895	0.413533	0.445006	0.377169	0.664423	0.308296	0.298561	1.14779	0.997304	1.21734	1.23487	1.1096	1.07425	1.13546
50	0.323993	0.523425	0.384774	0.3885	0.626658	0.372446	0.222027	1.31499	0.992506	1.21183	1.33773	1.01802	1.19637	0.844252
55	0.258496	0.544419	0.215145	0.77438	0.644775	0.42806	0.270591	1.02455	1.0129	0.981888	1.06299	1.08628	1.12421	0.629907
60	0.226614	0.596242	0.370207	0.772737	0.685799	0.321129	0.286083	0.943376	0.913536	1.45841	0.960704	0.855963	0.998853	0.746686
65	0.277522	0.608113	0.394282	0.427992	0.563962	0.361819	0.267155	1.12852	1.01836	1.3497	1.24784	0.950843	1.16534	0.644761
70	0.375151	0.448232	0.465638	0.800385	0.536752	0.443494	0.3084	0.969363	0.92876	1.14216	1.11344	1.24096	0.931326	0.767941
75	0.33929	0.687958	0.37502	0.790373	0.876954	0.387175	0.265888	0.986157	1.00749	1.29682	1.12008	1.33109	0.982483	0.70318
80	0.464258	0.658974	0.439364	0.878414	0.530723	0.369643	0.181672	0.954006	1.20978	1.47814	0.705842	1.17273	0.763588	0.842723
85	0.309838	0.312623	0.439147	0.621176	0.673713	0.385513	0.161336	1.16837	1.12049	1.21889	1.08175	1.46131	0.949507	0.731576
90	0.254767	0.664488	0.387506	0.908428	1.02031	0.417661	0.144953	0.768733	0.988415	1.31388	0.846258	1.48823	0.769743	0.765958
95	0.28263	0.247717	0.384448	0.882946	0.899328	0.403199	0.274496	1.06772	0.969859	1.1041	1.0305	1.65148	1.03041	0.665306
100	0.121396	0.655344	0.648542	0.86225	0.846048	0.297522	0.30731	1.21093	1.06225	1.37746	1.26137	1.35329	0.990859	0.752772
105	0.272966	0.612454	0.338153	0.480993	0.783056	0.305366	0.41389	0.99548	0.913013	1.22291	1.30076	1.4925	0.794925	0.82207
110	0.074203	0.46289	0.464188	0.589514	0.923221	0.25651	0.343067	1.25393	1.136	1.38623	1.24708	1.20715	0.939811	0.881702
115	0.345396	0.634621	0.325894	0.649945	0.886665	0.345781	0.308565	1.35316	0.863722	1.18266	1.38108	1.48255	0.791784	0.745798
120	0.445874	0.566807	0.22267	0.450843	0.790041	0.296188	0.462665	1.06742	0.922691	1.02085	0.787491	1.38507	0.644313	0.661114
